# Supplementary material for: Comprehensive identification of the full-length transcripts and alternative splicing related to the secondary metabolism pathways in the tea plant (Camellia sinensis)
Source: Sci Rep. 2019 Feb 25;9:2709. doi: 10.1038/s41598-019-39286-z (PMC6389920; doi:10.1038/s41598-019-39286-z)
Supplement: Supplementary file 2 — Supplementary Tables [file 41598_2019_39286_MOESM2_ESM.xlsx]

## Sheet: S2
Table S2. The differential expression transcripts identified in this study.
#ID	Bud-1_Count	Bud-2_Count	Bud-3_Count	SL-1_Count	SL-2_Count	SL-3_Count	Bud-1_FPKM	Bud-2_FPKM	Bud-3_FPKM	SL-1_FPKM	SL-2_FPKM	SL-3_FPKM	FDR	log2FC	regulated
PB.100.14	55	65	20	0	0	0	1.43873	1.70919	0.521639	2.78364e-32	2.07014e-07	3.03937e-06	9.02074e-07	-Inf	down
PB.100.20	307	429	370	63	14	226	13.9575	19.4278	16.9059	2.87355	0.651535	10.3094	0.000629475	-1.88513	down
PB.10010.2	396	498	404	191	221	153	6.78618	8.57935	6.94329	3.35248	3.89848	2.61931	0.0145471	-1.22868	down
PB.10034.1	298	194	256	68	99	121	30.1397	19.7041	25.7645	6.68523	9.70736	12.0427	0.0289428	-1.40655	down
PB.10037.1	314	323	286	48	105	99	12.356	12.7168	11.2197	1.97455	4.24226	3.8734	0.000912973	-1.9004	down
PB.10043.1	679	560	619	162	179	344	22.2626	18.2882	20.2679	5.26195	5.77522	11.2247	0.000559925	-1.46573	down
PB.10054.3	21	26	28	4	5	2	0.68077	0.835078	0.903917	0.150257	0.164236	0.072303	0.0357407	-2.80082	down
PB.10066.1	52	68	67	0	0	38	1.29291	1.72794	1.69159	0	0	0.931667	0.0332092	-2.31133	down
PB.1007.1	24	26	25	328	190	304	3.48593	3.73234	3.53931	47.4844	27.0673	42.7585	7.20621e-08	3.42702	up
PB.1007.2	5	9	10	54	59	71	1.12766	1.84659	1.96386	10.4507	11.1948	13.5324	0.00792577	2.91343	up
PB.10074.1	57	92	55	224	263	217	1.91021	3.05079	1.82349	7.55193	8.80528	7.05045	0.00728975	1.76111	up
PB.10077.3	236	208	136	0	129	59	2.4519	2.15418	1.40859	0.00594896	1.35239	0.614309	0.0228904	-1.65598	down
PB.10081.1	215	187	252	601	527	764	20.3559	17.8213	23.7777	57.3341	49.7932	71.5316	0.000405917	1.50432	up
PB.10098.5	43	32	45	1	0	17	1.60736	1.20416	1.67997	0.0699083	2.1561e-11	0.619395	0.0229498	-2.7538	down
PB.101.3	564	611	641	98	209	200	12.5948	13.667	14.2724	2.23116	4.70625	4.38864	1.20429e-05	-1.86815	down
PB.101.8	81	78	45	8	21	6	2.92925	2.8659	1.63311	0.333103	0.809503	0.215965	0.0149439	-2.57576	down
PB.10103.24	84	17	65	220	224	164	1.60988	0.333546	1.24059	4.31731	4.39435	3.10148	0.00833203	1.83497	up
PB.10103.32	17	19	8	91	102	32	3.29813	3.78506	1.58588	18.328	20.0153	6.2273	0.0251406	2.32301	up
PB.10104.13	24	28	32	134	129	72	6.1853	7.39182	8.03972	35.2228	32.805	18.5934	0.0304673	1.96481	up
PB.10105.1	51	26	28	284	171	209	6.32523	3.27481	3.48555	34.9177	20.6446	24.9532	9.58823e-05	2.62805	up
PB.10117.1	268	412	406	1124	767	656	5.74004	8.74208	8.59047	24.0976	16.4712	13.9001	0.00698901	1.20167	up
PB.10117.8	240	118	181	358	360	488	11.9188	5.84029	8.76465	18.2848	18.2616	23.5165	0.0330567	1.1306	up
PB.10118.1	250	289	265	995	1418	1950	14.6348	16.5409	15.6733	54.7051	78.1078	120.336	4.11659e-05	2.41459	up
PB.10121.2	392	338	368	859	824	1110	13.1487	11.4714	12.3756	29.7477	28.6044	36.343	0.000576671	1.31874	up
PB.1013.2	1190	1303	1209	824	416	512	69.7738	76.6958	70.3527	49.0295	24.8449	29.2922	0.00271372	-1.10798	down
PB.10133.1	45	30	49	203	178	202	1.60702	1.09242	1.72544	7.3584	6.43502	6.90248	0.00191415	2.20215	up
PB.10134.3	6196	5853	5542	19782	16877	14381	330.546	312.537	292.494	1052.54	886.423	766.126	0.000514877	1.50673	up
PB.10134.6	304	333	276	938	834	655	9.25959	10.2727	8.43908	29.4396	26.053	19.4154	0.000465358	1.38114	up
PB.10149.5	0	6	0	41	74	21	5.70511e-25	0.162647	4.66644e-06	0.975299	1.78999	0.47484	0.0022426	4.48977	up
PB.10153.2	0	2	4	76	79	138	0	0.0999043	0.198	3.54575	3.66136	6.64068	2.57345e-07	5.58792	up
PB.10154.1	490	381	431	137	152	153	27.2703	21.3181	23.8145	7.77837	8.60808	8.53596	0.00125937	-1.58865	down
PB.10165.1	0	0	0	78	48	134	0.00650423	0.00236506	0.00441729	1.60877	0.986315	2.69935	1.17102e-07	Inf	up
PB.10165.2	572	586	562	0	65	44	11.6441	11.8779	11.3634	0.00277499	1.33358	0.910325	4.99035e-17	-4.00807	down
PB.10166.13	0	0	0	459	1499	2846	3.48388e-07	1.226e-09	3.86357e-18	11.8832	38.7653	73.4962	4.83391e-07	Inf	up
PB.10166.19	180	239	344	48	14	80	3.80162	5.06916	7.28189	1.024	0.314316	1.68983	8.93081e-05	-2.44832	down
PB.10166.2	1668	875	1243	380	543	238	39.7564	20.9138	29.6234	9.11835	13.0599	5.69526	0.00212825	-1.741	down
PB.10166.26	140	196	150	63	22	44	3.35124	4.7091	3.59262	1.52783	0.548464	1.06862	0.0111703	-1.93935	down
PB.10166.3	116	177	138	17	40	36	1.94818	3.0053	2.33579	0.302027	0.686758	0.612245	0.00531712	-2.23773	down
PB.10166.36	6629	3913	7920	632	393	0	182.748	108.039	217.247	17.598	10.9167	1.60483e-122	1.43704e-09	-4.21009	down
PB.10166.5	3358	2562	2614	1004	927	2359	73.0078	55.9297	56.9487	21.9762	20.3829	51.0504	0.0408387	-1.01759	down
PB.10166.9	37	136	175	0	0	32	0.956518	3.44711	4.40275	6.73574e-27	2.63112e-41	0.825903	0.0150185	-3.45267	down
PB.10169.1	670	976	491	149	276	233	17.9144	26.1344	12.9924	4.06824	7.53142	6.10434	0.00207449	-1.72477	down
PB.10169.2	895	926	824	302	265	334	25.0892	25.9864	22.8383	8.65529	7.596	9.2007	3.18386e-05	-1.58116	down
PB.10169.9	372	349	520	157	174	194	16.3762	15.1756	22.8322	6.73183	7.48859	8.69141	0.0129753	-1.27004	down
PB.10179.1	487	537	475	116	135	94	16.0034	17.5665	15.6552	3.72852	4.32567	3.09093	3.70916e-06	-2.14886	down
PB.1018.3	121	353	265	0	0	0	3.79818	11.0837	8.26859	0.00594756	0.000136963	2.59065e-05	1.1743e-11	-Inf	down
PB.10182.1	220	216	258	519	462	466	16.2214	16.0001	18.9198	38.5217	34.0473	34.0647	0.037591	1.03074	up
PB.10190.2	77	71	63	17	18	0	2.71613	2.50256	2.21024	0.632622	0.670132	2.77383e-05	0.0121671	-2.62849	down
PB.1020.1	92	109	125	25	23	32	6.92827	8.21182	9.2432	1.95979	1.78532	2.38646	0.0234028	-2.05341	down
PB.10202.3	398	260	356	165	141	111	16.2073	10.6678	14.389	6.93649	5.85918	4.4798	0.0195605	-1.31471	down
PB.10211.2	22	23	25	1529	1123	124	2.70822	2.83418	2.87765	178.779	128.179	14.5363	0.00866357	5.27455	up
PB.10211.3	13	0	9	237	520	70	1.73783	7.45086e-13	1.20856	30.6384	66.3023	9.01399	0.0168635	5.18609	up
PB.10217.1	1499	1254	1535	8	13	32	172.87	146.547	172.898	1.00524	1.53157	3.72305	2.97122e-52	-6.3622	down
PB.10223.2	6	4	14	118	142	109	2.45855	1.73288	5.24744	47.1479	54.6487	44.1782	1.4091e-05	3.90957	up
PB.10226.1	47	24	38	188	217	106	4.81428	2.46712	3.85842	18.9482	21.6139	10.7789	0.00349697	2.19334	up
PB.1023.29	122	59	37	0	0	0	3.80376	1.85124	1.15535	1.42651e-38	1.96022e-56	2.35367e-07	1.45972e-05	-Inf	down
PB.10239.2	32	46	54	0	0	14	2.47848	3.58844	4.11711	1.5122e-06	0	1.06915	0.00618871	-3.24937	down
PB.10252.1	21	23	20	193	132	45	0.777836	0.85357	0.771959	7.14929	4.91574	1.67805	0.04446	2.49881	up
PB.10252.2	26	16	8	96	105	48	1.02271	0.646473	0.341988	3.68051	4.05217	1.85839	0.0227245	2.28167	up
PB.10267.5	0	0	0	99	125	47	0.010242	0.00410081	0.00153132	6.50848	8.07996	2.97257	6.61518e-10	Inf	up
PB.10272.1	68	89	112	0	14	0	2.91953	3.80024	4.76158	7.19983e-08	0.617743	0.036534	2.42747e-05	-4.30141	down
PB.10277.2	4	0	0	46	31	46	0.512247	9.19286e-05	8.54615e-23	5.06174	3.41031	4.89642	0.000208298	4.89909	up
PB.10277.3	0	2	0	41	31	16	1.14115e-05	0.20069	6.76398e-05	3.97443	2.98192	1.56547	0.000270651	5.44797	up
PB.10284.5	1361	1151	1146	312	447	497	80.7122	68.4902	67.4242	18.912	27.0554	29.2517	9.92638e-06	-1.57068	down
PB.1029.1	175	282	253	1419	1132	716	9.95224	16.0851	14.1498	83.4396	65.6642	40.1511	6.25885e-05	2.17346	up
PB.10292.2	25	41	24	88	102	158	2.28373	3.75726	2.14351	7.78534	8.92	13.7773	0.0318755	1.92866	up
PB.10301.1	58	48	35	1	0	24	1.11637	0.928451	0.684535	0.0208237	0	0.444745	0.0318578	-2.51098	down
PB.10302.3	122	81	163	0	0	69	12.7647	8.43958	16.7132	4.2294e-14	3.74987e-09	7.18225	0.00674658	-2.42371	down
PB.10316.1	20	0	26	388	182	309	1.45936	0	1.89244	29.7738	13.8909	21.9319	1.58318e-08	4.2188	up
PB.10322.2	533	441	551	1741	1547	1691	38.0899	31.2226	39.1977	121.315	108.039	122.699	7.69969e-07	1.67721	up
PB.10334.1	2	1	5	17	39	56	0.568364	0.478413	1.36304	4.5213	10.2892	15.51	0.00280744	3.77777	up
PB.10338.1	121	229	167	31	50	90	2.55698	4.761	3.51721	0.647405	1.05067	1.90811	0.0315968	-1.61691	down
PB.10338.3	75	197	220	86	0	0	2.01751	5.14993	5.84165	2.25431	0.00436669	0.000942513	0.0240478	-2.54705	down
PB.10344.2	353	420	423	1040	1499	1584	13.7795	16.3082	16.3342	40.2405	57.8537	61.194	4.46869e-07	1.75854	up
PB.1035.1	44	38	39	180	134	143	1.73928	1.54269	1.53271	7.54692	5.5304	5.38151	0.0176422	1.88731	up
PB.10353.1	387	368	433	188	115	156	13.3709	12.75	14.8887	6.5289	4.04058	5.34429	0.00674492	-1.4008	down
PB.10360.1	30	60	26	230	146	99	1.42446	2.84317	1.23306	11.0489	6.9461	4.46423	0.0101263	2.00796	up
PB.10366.1	117	62	116	4	2	44	14.4583	7.55123	14.0827	0.511883	0.239812	5.585	0.0054973	-2.58086	down
PB.1037.3	6	49	22	215	140	160	0.208559	1.60795	0.710843	7.14184	4.66045	5.06137	0.000327132	2.72311	up
PB.1038.1	195	120	182	377	350	397	11.5047	6.95501	10.701	20.9785	19.2109	24.0972	0.0365097	1.14609	up
PB.10381.3	6180	5896	6493	14	26	9	414.756	389.843	435.502	0.973804	1.71358	0.649023	1.67399e-91	-8.59889	down
PB.10383.4	158	95	210	8	18	48	4.59162	2.76158	6.06791	0.259849	0.546185	1.39447	0.000617407	-2.67058	down
PB.10393.1	12	26	9	805	950	27	0.611658	1.24193	0.449045	38.1277	45.1798	1.30198	0.0182684	5.21492	up
PB.10405.1	515	609	510	1133	1101	1155	21.042	25.0551	20.8327	46.9473	46.002	46.378	0.00731999	1.02506	up
PB.10405.11	82	110	118	382	313	208	2.02299	2.75696	2.91645	9.72348	8.02063	5.03487	0.0103228	1.51281	up
PB.10405.6	73	66	66	0	0	17	2.94365	2.68468	2.65964	1.93993e-09	1.76789e-05	0.68049	0.000735023	-3.6063	down
PB.10406.1	8	30	23	116	143	72	0.180341	0.686139	0.531883	2.62995	3.22957	1.59381	0.0075183	2.41466	up
PB.1041.2	305	242	310	42	42	79	15.8146	12.4776	15.9014	2.23814	2.22498	4.14954	4.643e-05	-2.42129	down
PB.10420.2	32	16	39	0	0	0	0.629946	0.322737	0.772235	1.64815e-123	6.55343e-76	5.3528e-53	1.4927e-05	-Inf	down
PB.10420.28	8	0	4	63	42	18	0.19877	8.24294e-09	0.0973076	1.4262	0.96266	0.401766	0.00716073	3.31281	up
PB.10423.1	110	157	93	426	286	218	5.13731	7.26222	4.25507	19.4169	12.9072	10.1121	0.0231236	1.34137	up
PB.10436.5	2970	2478	2370	201	153	1131	83.3905	69.3196	66.2383	5.6921	4.34404	31.6954	3.58608e-09	-2.41631	down
PB.10437.10	68	61	91	0	21	29	1.76166	1.58974	2.37549	4.39781e-33	0.5586	0.745714	0.0379943	-2.16257	down
PB.10437.7	469	461	475	186	163	198	147.088	145.878	141.317	58.6258	49.5847	59.9957	0.00372511	-1.38914	down
PB.10437.8	99	86	93	16	17	34	31.3897	27.5364	28.0898	5.40011	5.34938	10.571	0.0308789	-2.07856	down
PB.10439.1	2489	2209	2745	182	70	221	254.62	225.476	278.822	18.4153	6.95402	23.1651	3.58227e-32	-4.00221	down
PB.10442.3	15	22	16	6	0	0	1.83847	2.6181	1.9008	0.726065	1.29019e-05	4.73427e-06	0.0236436	-3.17488	down
PB.1045.1	0	0	9	168	286	156	2.3771e-05	1.83007e-05	0.222204	4.10738	6.99573	3.73789	9.43012e-13	6.04736	up
PB.10454.3	2339	2108	2598	0	247	1573	194.276	174.856	211.628	0.0246018	20.4168	129.607	0.00185866	-1.97053	down
PB.10459.1	478	492	526	1138	950	1110	41.044	43.0841	44.2635	101.324	83.2118	92.7404	0.00537126	1.06775	up
PB.10464.1	3044	3068	2849	679	1613	449	219.876	221.676	201.075	49.3221	116.163	31.9944	1.08329e-07	-1.74204	down
PB.10473.1	0	0	0	265	136	198	0.00427518	0.0215834	0.00748376	11.2834	5.77867	7.97299	1.13014e-17	Inf	up
PB.10479.1	48	83	50	415	384	183	4.87431	8.42198	4.9516	41.6429	38.2233	17.7441	0.000472969	2.41159	up
PB.10490.2	294	415	328	61	69	40	8.0692	11.4409	8.94811	1.71507	1.93813	1.0965	1.85047e-06	-2.63765	down
PB.10498.1	3	4	12	69	96	143	0.101255	0.148922	0.39699	2.30094	3.20362	4.36012	3.45624e-05	3.99183	up
PB.10500.1	2651	2282	2886	1120	1204	1590	96.2	82.3227	104.493	41.0117	44.2402	57.9201	0.00362551	-1.0266	down
PB.10505.11	77	276	41	1489	672	1746	6.12638	21.8593	3.22067	115.258	51.529	138.61	0.000234136	3.29472	up
PB.10505.12	1059	954	1078	4735	3682	3936	71.2381	63.7185	71.5233	307.985	238.643	264.228	1.46971e-09	1.96905	up
PB.10505.16	413	561	454	2206	1806	2607	36.7032	49.8165	39.424	193.353	157.318	228.818	2.62465e-11	2.18731	up
PB.10505.7	0	0	16	335	118	45	0.0304646	1.32051e-07	1.1786	23.6329	8.32711	3.27281	0.0490508	4.922	up
PB.10505.8	1918	1621	2290	9362	8399	7710	130.097	109.457	152.904	613.867	548.47	519.45	1.83816e-09	2.09681	up
PB.10506.1	1985	1797	2086	8977	8720	7633	142.855	130.549	146.961	640.342	611.848	534.908	2.48824e-09	2.0797	up
PB.10516.1	10990	8422	11202	3231	3697	5314	1723.21	1300.13	1730.41	499.612	566.724	847.237	0.000537956	-1.35065	down
PB.10542.1	4042	3744	4105	1752	1656	2293	212.743	198.352	215.926	93.1248	87.9929	120.094	0.00204037	-1.0883	down
PB.10547.2	77	59	60	0	0	4	2.83225	2.17149	2.19115	3.73176e-72	1.63636e-21	0.169675	4.20653e-06	-5.62993	down
PB.10547.3	339	141	252	0	0	5	17.2141	7.14651	12.6244	0.000486153	4.28831e-08	0.259271	4.77522e-11	-7.21249	down
PB.10547.4	196	301	275	5	0	0	9.27601	14.1372	12.8985	0.272683	5.32826e-05	1.42621e-05	3.0804e-18	-7.30274	down
PB.10547.9	83	54	77	8	0	2	7.83049	5.04313	7.18338	0.765511	2.31637e-11	0.20297	5.29191e-05	-4.45252	down
PB.10555.3	32	23	27	247	208	162	1.04439	0.739061	0.897106	7.94454	6.66974	5.25086	4.04352e-05	2.87935	up
PB.10567.2	761	764	790	227	346	302	18.3234	18.4656	18.9518	5.61189	8.54681	7.23269	0.00030208	-1.43244	down
PB.1057.2	40	50	30	857	1029	299	2.46557	3.04221	1.82325	49.2578	58.0227	18.1491	0.000247218	4.15523	up
PB.1057.4	6	7	8	122	160	30	0.115773	0.146635	0.171461	2.36079	3.06521	0.560631	0.00941581	3.85925	up
PB.10570.1	487	462	561	140	190	202	29.361	27.9424	33.5717	8.63031	11.6311	12.101	0.000899235	-1.5335	down
PB.10581.3	104	101	97	11	9	29	7.647	7.41852	7.02571	0.869171	0.672579	2.1668	0.0041468	-2.64664	down
PB.10598.1	92	108	140	411	307	559	9.44177	11.0079	14.0883	41.2588	30.6094	56.1207	0.000211429	1.88322	up
PB.10608.1	684	552	563	1426	1457	1598	18.0292	14.5492	14.7252	37.8249	38.6254	41.6895	0.000258075	1.28718	up
PB.10617.12	68	84	49	585	594	495	2.59678	3.22348	1.88899	22.8139	23.1222	18.5822	6.03073e-11	3.03045	up
PB.10617.15	0	0	7	170	127	48	4.18497e-27	1.35258e-11	0.224255	5.25015	3.91514	1.40985	2.9915e-05	5.58564	up
PB.10617.17	7	0	16	70	54	32	0.356365	1.8188e-11	0.758109	3.28919	2.53625	1.47345	0.0172847	2.7224	up
PB.10617.2	216	305	229	1101	1075	710	1.79671	2.46742	1.90816	8.60178	8.41481	6.03205	2.80248e-07	1.91572	up
PB.10618.15	17	43	15	154	265	78	0.408427	0.991003	0.358875	3.56931	6.12009	1.73803	0.0217181	2.70231	up
PB.10619.3	45	21	11	160	248	219	1.47815	0.68487	0.3817	5.12592	8.02514	6.93931	1.86864e-05	2.99252	up
PB.10619.8	5	5	3	50	80	53	0.194155	0.208662	0.123951	1.79913	2.86505	1.89633	0.000749707	3.7859	up
PB.10633.5	0	0	0	364	191	282	0.00874366	0.00144475	0.00475478	7.97053	4.19874	6.00664	5.20833e-23	Inf	up
PB.10640.1	127	191	211	808	418	447	7.04277	10.6601	11.6224	44.5665	22.6947	24.2804	0.0132891	1.633	up
PB.10640.4	59	66	43	362	197	126	3.74273	4.23686	2.71626	22.6434	12.1706	7.83787	0.0468506	1.9972	up
PB.10643.4	79	76	116	468	179	397	2.49732	2.42477	3.6461	14.6063	5.6195	12.2392	0.0138928	1.91771	up
PB.10643.5	172	180	201	552	468	492	9.62068	10.1532	11.0977	31.0803	26.4863	26.682	0.0023493	1.42232	up
PB.10649.1	1502	1233	1572	527	687	865	29.6853	24.2709	31.162	10.5145	13.7182	17.3805	0.00293983	-1.07918	down
PB.10652.1	772	611	758	193	216	289	36.5821	28.8201	35.6913	9.15808	10.2299	13.6973	4.41035e-05	-1.64549	down
PB.10657.5	398	381	370	22	12	113	13.341	12.5756	12.4822	0.737163	0.393088	3.91801	2.42197e-08	-2.9855	down
PB.10664.3	457	454	534	176	229	307	38.4704	38.6277	44.5116	14.9825	19.4452	25.3285	0.0322856	-1.04809	down
PB.10669.1	154	129	177	46	69	37	5.17253	4.34741	5.93449	1.57074	2.31158	1.25698	0.0413772	-1.62998	down
PB.10670.1	891	877	815	194	237	205	29.584	29.1274	26.9436	6.53959	7.91382	6.74262	7.51074e-08	-2.05107	down
PB.10670.7	318	299	453	119	0	139	14.4154	13.5396	20.3987	5.44032	0.000865859	6.22526	0.000104991	-2.07639	down
PB.10672.1	112	63	96	9	7	0	4.16634	2.30547	3.59491	0.345821	0.256746	0.032679	4.20962e-05	-4.12168	down
PB.10680.1	365	432	297	2517	2669	6774	22.6067	26.8631	18.347	158.611	167.653	416.487	0.0112567	3.42854	up
PB.10680.2	0	11	2	58	32	92	7.54861e-14	0.51921	0.115249	2.76293	1.50713	4.19131	0.00106376	3.79939	up
PB.10681.6	830	862	685	2420	2991	3748	27.1727	28.3674	22.3171	79.8974	98.5393	119.823	5.20751e-08	1.91943	up
PB.10682.1	27	18	33	144	127	135	0.963649	0.634705	1.16542	5.05144	4.48256	4.68976	0.00466523	2.34852	up
PB.10684.8	0	136	36	463	296	145	0.011894	3.23071	0.852372	11.0942	7.06221	3.42006	0.0408803	2.37681	up
PB.10713.17	24	23	33	108	135	142	3.65049	3.55317	4.8779	16.1119	19.9597	21.04	0.0084459	2.23793	up
PB.10722.2	902	644	851	313	296	592	31.0835	22.2565	28.9621	11.0151	10.2896	19.7791	0.0123797	-1.02422	down
PB.10722.5	120	117	120	384	288	556	14.8467	14.6331	14.5859	49.0353	35.6221	66.3823	0.00167305	1.75622	up
PB.10725.1	905	805	874	383	391	477	71.8412	63.772	68.8075	29.5372	30.1236	37.8127	0.00709209	-1.07495	down
PB.10763.1	1711	1288	1317	335	340	259	46.8566	34.9321	36.0137	8.98465	9.10592	7.15505	7.44788e-11	-2.23984	down
PB.10773.1	1145	1223	1242	2630	4128	2640	17.1771	18.4023	18.6446	39.7022	62.5905	39.0085	0.000667394	1.35043	up
PB.10773.3	45	164	50	303	334	410	0.743831	2.67552	0.822492	4.96338	5.49907	6.58558	0.000280683	1.99704	up
PB.10773.5	261	113	196	722	632	592	4.27231	1.85406	3.22188	11.9036	10.4983	9.55498	3.21626e-05	1.73736	up
PB.10773.8	13	25	32	132	118	83	0.363591	0.690394	0.855785	3.61296	3.21727	2.10155	0.0137926	2.22177	up
PB.10781.1	66	48	67	0	0	19	13.6724	10.153	13.6665	0	0	3.9029	0.00285752	-3.26771	down
PB.10796.2	7	0	0	637	534	392	0.319982	0.000382356	0.00324528	28.7003	23.9842	16.7604	9.98493e-33	7.75643	up
PB.10796.3	36	24	46	0	17	0	1.80126	1.21548	2.23632	0.00017453	0.876036	4.91258e-05	0.0329771	-2.68135	down
PB.10796.5	0	0	0	18	19	34	0	0	0	0.759289	0.796626	1.371	4.89594e-05	Inf	up
PB.10798.11	0	12	0	36	38	33	1.68122e-31	0.524002	9.94942e-22	1.60223	1.70908	1.33872	0.0125328	3.14767	up
PB.10806.1	530	466	473	103	179	100	14.8388	13.1305	13.1781	3.03073	5.25086	2.75283	2.35597e-05	-1.97465	down
PB.1082.1	142	160	120	10	44	28	7.90304	8.85741	6.54741	0.589694	2.44478	1.53927	0.00317008	-2.39178	down
PB.10820.2	1884	1774	2027	661	707	864	61.0286	57.4196	65.5376	21.7292	23.1466	28.101	5.09436e-05	-1.37692	down
PB.10836.2	340	268	322	7	37	83	54.8422	43.2903	50.6003	1.21997	5.95096	13.9066	6.86786e-07	-2.89585	down
PB.10839.3	548	514	541	194	154	292	16.1999	14.9977	16.1212	5.4823	4.34647	8.77519	0.0028542	-1.35092	down
PB.10839.5	84	86	82	411	627	546	17.6215	18.7193	16.8812	88.2052	130.401	113.444	1.68882e-08	2.62352	up
PB.1084.2	19	13	47	136	108	264	0.595969	0.422031	1.45517	4.29175	3.39005	8.00585	0.00927356	2.65731	up
PB.1084.5	16	18	6	222	260	254	0.776546	0.848898	0.283353	10.4054	12.2003	11.8443	1.735e-09	4.17519	up
PB.10850.1	129	117	143	22	25	40	6.48108	5.8569	7.09939	1.1397	1.29575	2.04595	0.0090679	-2.18744	down
PB.10859.1	468	661	530	171	318	177	33.3725	46.5948	37.5664	11.9152	21.9865	12.6859	0.0026742	-1.34522	down
PB.1086.9	27	24	33	0	7	0	0.4251	0.368917	0.510934	6.26786e-65	0.115982	3.90987e-31	0.00626326	-3.62417	down
PB.10866.3	707	845	932	2632	2021	2196	21.0084	25.2699	27.6874	79.0204	61.1355	64.4761	1.86922e-05	1.43506	up
PB.10878.1	4	13	14	167	140	147	0.329911	1.0873	1.11846	13.4789	11.2493	11.2114	3.65444e-06	3.84794	up
PB.10892.1	592	762	603	1960	1511	1131	19.7103	25.3876	20.0602	65.1348	50.3736	37.5714	0.00224388	1.20479	up
PB.10902.1	104	75	92	4	3	4	9.40787	6.85295	8.24314	0.436635	0.295571	0.368847	6.91227e-06	-4.65262	down
PB.10908.1	79	34	24	336	297	160	3.23429	1.3804	0.995349	13.7383	12.0274	6.53667	0.000119283	2.4966	up
PB.10932.1	451	409	408	174	262	147	10.7791	9.70821	9.76693	4.12377	6.21318	3.52897	0.0250793	-1.15239	down
PB.10945.1	93	100	100	230	223	305	22.7989	24.4087	23.9923	56.435	53.5819	75.1398	0.0387834	1.34449	up
PB.10948.2	734	738	683	286	333	444	30.1392	29.6629	27.8116	11.3097	13.0981	18.3175	0.0127123	-1.04634	down
PB.1097.1	683	675	723	2284	1935	2192	78.5518	78.7982	82.3665	271.08	223.875	254.009	1.6802e-06	1.59463	up
PB.1097.3	51	79	52	211	185	149	1.71169	2.69244	1.74161	7.41894	6.43409	4.74617	0.0377919	1.55539	up
PB.10985.8	0	0	0	23	33	47	0.000127152	5.4295e-05	0.000181566	1.26017	1.75506	2.33414	6.93261e-06	Inf	up
PB.1099.2	1160	1163	1186	9941	8211	8926	173.49	173.748	173.294	1426.5	1158.77	1340.83	4.23095e-17	2.91924	up
PB.1099.3	39	50	30	321	289	239	2.28646	2.97526	1.77314	18.8407	16.898	13.2517	4.35973e-06	2.80715	up
PB.1099.5	200	223	228	1341	1112	909	12.8265	14.4963	14.7013	86.2885	70.8068	57.2613	9.96258e-11	2.33904	up
PB.10993.12	0	0	0	460	122	297	1.24483e-06	8.96464e-06	8.95535e-06	10.2135	2.71556	6.55014	1.9379e-08	Inf	up
PB.10993.2	212	619	485	4308	3276	1423	5.89549	16.9832	13.4657	115.846	87.4666	40.1394	0.00390225	2.74773	up
PB.10993.21	51	87	68	39	0	8	1.24275	2.10646	1.61901	0.959871	2.52873e-07	0.204609	0.0429953	-2.15969	down
PB.10993.22	32	37	0	170	188	316	0.758908	0.859994	4.95199e-08	3.93986	4.34041	7.21505	8.53937e-06	3.2659	up
PB.10993.3	494	361	308	3292	3166	2485	14.6999	10.5769	9.14593	94.6108	90.3996	75.4882	2.97001e-19	2.9113	up
PB.10993.5	96	74	299	971	818	664	2.95385	2.24488	9.09487	28.5744	23.6754	20.6965	1.95972e-09	2.3539	up
PB.10993.9	168	259	381	0	22	0	4.09834	6.23224	9.10218	3.38286e-07	0.539501	0.000180464	8.36313e-09	-5.23583	down
PB.10995.2	8	12	5	41	52	74	1.51018	2.32267	1.09013	7.83775	9.87989	13.7459	0.016122	2.71725	up
PB.10996.2	0	13	27	74	85	121	0.000827931	0.467227	0.929857	2.55222	2.95324	4.06641	0.00375637	2.78434	up
PB.10996.5	0	0	0	120	51	39	1.22774e-10	1.7935e-28	2.934e-15	4.47943	1.90286	1.44276	2.10278e-05	Inf	up
PB.10996.6	3	5	0	17	20	32	0.140574	0.225703	9.52041e-23	0.656732	0.780983	1.20408	0.0231944	3.08943	up
PB.11002.1	6	9	21	506	483	330	0.345905	0.535532	1.24514	28.745	27.3067	18.6778	3.91156e-19	5.1645	up
PB.11002.2	2	0	0	62	37	36	0.271194	0.0840264	1.39427e-08	6.66585	3.92319	3.90602	2.06519e-05	6.03108	up
PB.11004.12	0	3	10	25	55	49	4.09737e-88	0.125662	0.365252	0.916598	1.99515	1.71947	0.00653361	3.28389	up
PB.11004.7	85	36	105	187	220	238	2.15638	0.912131	2.66994	4.80458	5.63819	6.01872	0.0322769	1.48011	up
PB.11025.6	1710	1251	1419	610	723	570	75.9386	55.7197	62.5508	27.4843	32.6693	25.2173	0.000515504	-1.23413	down
PB.11028.8	131	127	149	304	301	335	6.24935	6.08676	7.074	14.5124	14.2877	15.7588	0.0483602	1.17899	up
PB.11031.1	124	121	98	469	420	438	4.39909	4.31962	3.47709	17.0096	15.2125	15.1655	9.02908e-05	1.92327	up
PB.11040.2	204	154	156	16	10	132	8.7108	6.55495	6.60759	0.687207	0.45703	5.61386	0.022694	-1.72078	down
PB.11044.4	52	105	68	0	4	15	2.95758	5.95671	3.83904	0.000198393	0.263917	0.856235	0.000564421	-3.58021	down
PB.11049.1	973	790	754	67	138	111	52.7466	41.4707	41.0627	3.40353	6.90701	6.25906	2.06339e-14	-3.02357	down
PB.11050.1	126	135	115	1	33	3	5.55479	5.8033	5.04955	0.0816093	1.39306	0.167693	9.94279e-05	-3.38058	down
PB.11050.2	112	64	90	7	5	17	4.82189	2.70911	3.88023	0.312088	0.23699	0.764974	0.000954815	-3.22353	down
PB.11065.3	31	56	92	0	13	0	1.84359	3.3161	5.43707	4.77438e-07	0.83393	0.000216274	0.00144237	-3.82022	down
PB.11068.2	400	192	299	42	47	45	22.1127	10.516	16.4455	2.34812	2.57836	2.58729	3.3171e-05	-2.76622	down
PB.11068.3	97	82	104	18	7	17	4.73187	3.99462	5.02103	0.897089	0.345928	0.830749	0.00335584	-2.78021	down
PB.11068.4	35	94	29	1	15	0	2.12499	5.57969	1.75504	0.0959317	0.930989	9.54167e-06	0.0389789	-3.33391	down
PB.11070.5	412	374	511	106	173	200	13.7245	12.4928	16.781	3.63223	5.82487	6.59128	0.00305478	-1.46514	down
PB.11070.8	114	111	133	7	39	62	3.70432	3.62012	4.27833	0.249894	1.28063	2.0124	0.0469684	-1.7532	down
PB.11070.9	228	111	219	0	0	59	7.63583	3.72408	7.21752	5.80196e-10	1.56516e-12	1.95696	3.91177e-05	-3.25942	down
PB.11082.1	1339	1202	1418	126	261	219	22.8319	20.4802	24.0281	2.18317	4.53116	3.71392	7.4898e-15	-2.73708	down
PB.11084.2	93	51	122	0	5	8	5.26206	2.889	6.83296	3.38394e-07	0.308707	0.476287	1.88498e-05	-4.38163	down
PB.11084.4	103	111	49	21	10	16	5.76162	6.2461	2.76548	1.2272	0.579792	0.94551	0.00976169	-2.51097	down
PB.11089.2	493	356	608	26	96	145	21.3279	15.3871	26.5024	1.15849	4.17203	6.37131	9.39468e-07	-2.47486	down
PB.11094.2	103	300	192	32	12	31	2.94376	8.60363	5.4244	0.965035	0.35262	0.879665	0.0022185	-3.00832	down
PB.11094.3	916	779	865	374	250	239	26.9461	23.0851	25.2726	11.3878	7.56926	6.93548	3.07769e-05	-1.5995	down
PB.11095.1	39	44	27	181	170	129	3.42789	3.81296	2.32771	14.8998	13.9384	10.9789	0.0068078	2.09676	up
PB.11096.2	108	84	120	393	345	299	4.26919	3.2968	4.72605	15.365	13.6277	11.7338	0.00195816	1.70135	up
PB.11106.1	4561	4047	4862	2091	1947	2590	354.941	312.011	376.561	162.966	151.003	205.838	0.00342651	-1.05141	down
PB.11110.1	331	297	511	144	38	76	23.4481	21.1543	35.841	9.89836	2.63086	5.30594	0.000155419	-2.17255	down
PB.11117.1	4	16	10	57	43	59	0.101107	0.405903	0.261798	1.42237	1.07795	1.3992	0.0389418	2.38551	up
PB.11117.2	50	58	80	294	254	200	1.53071	1.78008	2.44626	9.15094	7.88185	6.03597	0.00200942	1.96229	up
PB.11118.1	11	15	24	245	175	139	0.243123	0.329739	0.515679	5.16804	3.67955	2.851	4.02068e-06	3.45284	up
PB.11120.1	1537	1688	1410	297	295	344	55.0732	60.2997	50.7877	10.5648	10.5367	12.3425	6.66015e-12	-2.33519	down
PB.11121.3	149	249	210	940	827	410	2.63613	4.40548	3.69932	16.8185	14.761	7.08512	0.00536439	1.81114	up
PB.11121.4	0	0	0	72	73	73	1.286e-12	5.30304e-05	4.256e-25	2.19789	2.23434	2.14981	1.13701e-08	Inf	up
PB.11127.3	7	7	13	170	87	153	0.287003	0.279334	0.482959	6.39088	3.25644	5.56871	6.67999e-06	3.89609	up
PB.11134.10	85	109	126	3	17	15	13.6116	17.4043	20.1504	0.594271	2.6056	2.64179	0.000435347	-3.21903	down
PB.11134.3	1235	1044	673	0	0	282	75.7624	63.1349	41.7981	5.58165e-07	1.41983e-09	17.7208	1.09263e-07	-3.40213	down
PB.11134.4	4158	3278	4405	157	258	909	248.996	193.651	263.948	9.06123	14.6804	56.3379	7.11464e-22	-3.18335	down
PB.11134.5	77	133	90	4	1	14	3.87708	6.70391	4.54885	0.250934	0.0903368	0.687195	3.34568e-05	-3.99665	down
PB.11134.6	100	123	109	26	23	8	6.20486	7.49382	6.74587	1.54973	1.39385	0.514578	0.00401334	-2.57391	down
PB.11134.7	3949	4012	4724	379	621	1356	262.975	262.89	315.904	23.795	38.9237	92.8556	3.11385e-14	-2.45236	down
PB.11134.9	26	51	18	3	0	0	2.25397	4.39714	1.5493	0.268414	5.94519e-39	6.1584e-114	0.000373182	-5.01366	down
PB.11152.2	1030	742	706	0	19	136	107.964	76.8131	74.1394	8.49754e-05	2.02222	14.5492	8.24623e-18	-4.01733	down
PB.11152.3	740	636	901	59	138	105	100.382	84.4887	119.962	7.75258	17.9693	14.7655	4.81387e-13	-2.94468	down
PB.11156.3	365	437	399	142	162	148	18.0887	21.426	19.6281	6.93526	7.86753	7.31184	0.00510947	-1.43773	down
PB.11159.1	65	88	94	328	270	208	3.73866	5.08887	5.36312	18.746	15.2349	11.8986	0.00660388	1.67729	up
PB.1117.6	350	560	367	0	0	124	16.2942	25.963	16.9897	0.000731637	0.000299774	5.85192	7.52858e-09	-3.37479	down
PB.11182.4	73	88	43	153	243	186	1.56241	1.87919	0.92553	3.31079	5.27913	3.89376	0.0416859	1.48525	up
PB.11186.1	5790	5370	6190	42447	36051	32382	366.627	336.287	390.446	2521.15	2127.67	2108.93	2.67482e-07	2.64579	up
PB.11186.6	568	492	659	2710	2057	2342	20.9559	18.3331	24.393	99.9156	75.0998	84.873	6.33919e-10	2.01825	up
PB.11188.6	29	0	0	62	49	59	0.774474	0.000305979	7.61775e-05	1.67271	1.31332	1.48171	0.0249413	2.5073	up
PB.11188.8	22	4	9	176	153	210	0.883566	0.186655	0.38519	7.06595	6.17844	8.19826	4.74145e-07	3.90866	up
PB.11193.4	347	363	203	0	0	209	18.0153	18.7084	10.4566	0.00529158	0.000506073	10.9744	0.0174589	-2.13979	down
PB.1120.12	204	82	221	11	34	0	6.32923	2.51524	6.82463	0.367996	1.09707	0.00352585	0.0002868	-3.53631	down
PB.1120.3	177	144	214	1515	1302	1085	15.5499	12.6326	18.7659	129.847	110.996	92.8843	1.42105e-15	2.83511	up
PB.1120.4	153	218	179	701	503	471	3.87015	5.4475	4.53428	17.718	12.919	11.9271	0.000395744	1.57912	up
PB.11210.1	331	263	395	1088	805	1062	25.2325	20.1748	29.5609	82.1978	60.533	77.4962	3.20804e-05	1.54942	up
PB.11214.5	18	27	42	12	0	0	0.455526	0.66884	1.02926	0.299109	1.0012e-05	1.032e-07	0.0260445	-2.89164	down
PB.11234.3	382	619	381	144	212	130	7.73274	12.4572	7.76513	2.88692	4.24338	2.68139	0.00137942	-1.53474	down
PB.11245.7	15	30	23	155	131	106	0.2611	0.511238	0.391416	2.66061	2.25004	1.72055	0.00306929	2.50113	up
PB.11252.3	1112	927	1005	488	420	493	53.5246	43.2362	48.4897	20.9326	17.7595	25.0017	0.00258467	-1.14885	down
PB.11253.4	78	78	114	389	302	192	9.4003	9.11696	13.6662	43.1753	33.2785	23.6813	0.00455912	1.67763	up
PB.1126.1	155	160	160	24	43	49	17.4291	17.9199	17.417	2.81113	4.94875	5.48573	0.00746517	-2.06068	down
PB.11260.1	56	42	28	0	1	1	2.65808	1.93547	1.32829	0	0.0451908	0.0842756	2.63508e-05	-6.00444	down
PB.11267.1	485	545	577	1602	1820	2469	13.7178	15.3542	16.3011	45.7906	52.086	69.8269	5.91426e-07	1.84775	up
PB.11267.3	98	138	72	618	625	439	2.94213	4.1437	2.16881	18.694	18.9339	13.2321	7.67828e-08	2.42179	up
PB.11267.5	5	25	17	148	161	53	0.108337	0.476844	0.321481	2.85115	3.09386	0.994182	0.00326562	2.91973	up
PB.11273.6	310	227	238	43	75	112	6.27111	4.54618	4.80795	0.873918	1.53149	2.29634	0.00408622	-1.77987	down
PB.11273.7	339	213	148	30	0	138	4.25299	2.67519	1.86643	0.385291	0.00140487	1.73298	0.0371129	-2.07876	down
PB.1128.1	12	7	5	163	230	131	0.660127	0.423191	0.288272	9.28274	12.8628	7.13547	4.7492e-08	4.41464	up
PB.1128.3	0	7	0	251	118	120	4.29127e-05	0.286074	4.70677e-06	9.66142	4.54222	4.32272	1.69533e-07	6.1166	up
PB.11282.3	53	75	19	0	8	7	2.08467	2.94576	0.755711	7.29702e-20	0.326279	0.269319	0.00944127	-3.31539	down
PB.11286.1	572	603	720	221	308	357	15.8162	16.7007	19.6817	6.24434	8.70094	9.72644	0.00950317	-1.12421	down
PB.11293.2	308	186	205	23	6	98	7.44351	4.53757	4.94956	0.568726	0.170808	2.3233	0.000130775	-2.48199	down
PB.1132.1	0	25	0	322	311	0	2.47465e-05	0.57156	2.89123e-05	7.28472	7.05739	3.79396e-05	0.0457129	4.64643	up
PB.1132.3	1085	1054	1138	369	356	925	23.2579	22.6459	24.2873	8.04353	7.75638	19.6744	0.0219912	-1.01379	down
PB.11332.1	328	473	494	2495	2355	1196	25.9044	37.6733	38.4075	199.501	185.337	91.897	0.000259523	2.19293	up
PB.11332.3	553	700	394	1570	1767	1180	38.0732	48.6825	26.9026	110.057	123.276	78.808	4.12249e-05	1.4273	up
PB.11333.1	142	142	132	34	0	66	6.42735	6.41114	5.92495	1.58274	2.42323e-05	2.97794	0.0106629	-2.07725	down
PB.1135.9	29	30	26	5	2	5	1.09792	1.12462	0.981523	0.215199	0.106087	0.187729	0.0285492	-2.85046	down
PB.11354.1	544	573	564	219	198	182	39.5968	42.6382	41.1841	16.5692	15.0944	12.7725	0.000592764	-1.51777	down
PB.11359.1	248	149	215	27	36	79	10.9414	6.61474	9.43099	1.25818	1.63677	3.49777	0.00190502	-2.13453	down
PB.11370.2	200	113	162	33	26	32	20.3609	11.5098	16.2131	3.4333	2.69116	3.36441	0.00174127	-2.41557	down
PB.11372.1	84	113	62	0	4	1	2.61799	3.5929	1.92705	2.31766e-05	0.158224	0.0534936	4.28602e-07	-5.72545	down
PB.11372.2	144	99	128	7	4	7	5.32084	3.71117	4.70125	0.280996	0.158446	0.282312	1.55639e-06	-4.39484	down
PB.11394.3	0	0	20	62	61	82	1.65374e-05	3.16563e-05	0.411786	1.26205	1.24082	1.68509	0.00187415	3.3258	up
PB.11408.1	3	5	2	56	16	52	0.170492	0.294569	0.110172	3.07478	0.883897	2.78573	0.00335834	3.61056	up
PB.11409.4	130	120	123	0	0	54	20.6567	19.4053	19.3993	5.0008e-17	8.14182e-06	8.45947	0.00100621	-2.80235	down
PB.11418.1	6927	5878	6676	2825	2929	3445	332.709	274.922	320.979	124.878	128.389	169.894	0.00285752	-1.11142	down
PB.11421.2	0	7	9	27	53	25	0.0320618	0.557789	0.69258	2.20572	4.27388	1.99318	0.0331969	2.68927	up
PB.11424.10	274	38	263	494	646	500	9.88812	1.39396	9.39141	18.3463	23.6966	17.8381	0.000996018	1.47422	up
PB.11426.3	14	0	0	78	22	61	0.29539	2.9337e-11	2.6293e-16	1.67815	0.487688	1.28602	0.00508914	3.48066	up
PB.11427.1	763	641	808	6240	3897	4372	42.9902	36.4384	45.1582	355.48	219.095	244.953	6.93392e-10	2.68311	up
PB.11434.1	2	2	5	125	45	92	0.0858303	0.111294	0.209368	5.1405	1.86073	3.62687	8.66312e-06	4.83418	up
PB.11445.3	3082	2694	2931	887	1191	398	170.846	147.876	162.023	49.444	66.2681	22.2163	1.53395e-08	-1.8479	down
PB.11445.6	83	120	73	10	0	24	2.85009	4.15776	2.53746	0.353207	6.92437e-31	0.823744	0.00150402	-3.03799	down
PB.11451.1	811	1008	1877	5775	6308	6790	36.2317	44.915	83.1026	255.194	278.515	300.578	2.82109e-12	2.32385	up
PB.11452.1	397	309	268	79	111	92	14.7685	11.4547	9.89747	2.96733	4.09569	3.38089	0.00117434	-1.81861	down
PB.11454.1	18	18	22	1	6	2	1.12967	1.13537	1.41634	0.0684686	0.385403	0.16416	0.0497829	-2.72066	down
PB.11455.1	3721	2973	3228	479	360	508	190.57	148.481	165.061	24.0415	17.9846	26.6601	2.76616e-19	-2.90981	down
PB.11456.6	171	239	223	1670	1166	784	11.3561	15.9637	14.5681	111.052	77.5503	50.6112	0.000126143	2.48637	up
PB.11460.4	59	74	43	0	23	4	2.26397	2.87689	1.66523	2.06426e-06	0.911574	0.16616	0.0132191	-2.73691	down
PB.11462.1	320	300	267	36	23	16	22.1256	20.5598	18.4213	2.38409	1.53099	1.14556	5.35324e-09	-3.59534	down
PB.11465.2	44	33	73	797	930	917	2.03222	1.57351	3.33588	37.8452	43.9421	41.7176	2.93643e-23	4.10877	up
PB.11465.3	0	6	0	93	110	47	1.38092e-12	0.251578	3.19695e-20	4.00092	4.70655	1.92221	1.88248e-06	5.36917	up
PB.11465.4	0	1	17	268	237	163	2.06307e-06	0.135794	1.25788	20.241	17.6638	11.954	1.47268e-11	5.17994	up
PB.11466.1	0	6	3	23	27	29	3.37957e-159	0.283722	0.160103	0.982179	1.18595	1.19519	0.0193168	3.1179	up
PB.11466.2	1	0	0	34	37	20	0.0251235	0.0224302	0	0.877617	0.925944	0.452749	7.30615e-05	6.4606	up
PB.11469.10	0	52	0	256	259	168	2.32788e-19	2.4195	0.00349442	11.697	11.924	7.67001	1.25097e-07	3.70508	up
PB.11469.2	190	0	195	1232	808	930	8.47467	1.41238e-06	8.68683	54.4284	36.2213	41.1183	1.72778e-11	2.90848	up
PB.11469.31	682	1094	568	5084	3788	2195	30.0075	49.016	25.3399	233.757	174.003	94.3411	0.00146959	2.21141	up
PB.11469.33	856	1182	1120	4128	3552	2899	53.5195	74.7634	70.657	263.417	227.894	180.506	1.67636e-07	1.71583	up
PB.11469.5	0	126	83	5049	3797	2123	0.000853791	6.51959	4.28704	260.984	197.169	107.283	1.56977e-10	5.69259	up
PB.11469.8	0	0	24	247	204	100	7.29641e-39	5.00302e-56	1.47273	14.768	12.2419	5.95244	7.31967e-07	4.48437	up
PB.11469.9	3115	4029	2974	7735	6421	7540	167.15	218.228	160.799	419.807	350.302	402.579	0.00506452	1.07407	up
PB.11472.3	2	14	0	134	118	21	0.0561464	0.323835	9.67904e-09	3.12523	2.75728	0.465395	0.0123571	4.07422	up
PB.11472.6	16	20	14	255	279	89	0.234363	0.309553	0.208388	3.90325	4.26399	1.25767	0.00053617	3.60788	up
PB.11479.1	116	94	103	13	11	47	8.88626	7.14094	7.69699	1.05816	0.852422	3.54616	0.0180624	-2.16281	down
PB.11482.1	19	8	38	3350	3010	5446	1.07442	0.465463	2.05294	188.081	160.607	286.228	1.60293e-19	7.47428	up
PB.11486.1	12	18	12	100	72	27	0.268866	0.380736	0.264591	2.07257	1.4841	0.590022	0.0450436	2.21422	up
PB.11490.1	92	87	59	228	332	161	1.90797	1.79711	1.2279	4.77247	6.97727	3.33533	0.0163033	1.56771	up
PB.11494.1	330	425	397	179	137	216	4.75982	6.17035	5.7234	2.63873	2.02875	3.06398	0.0335692	-1.1402	down
PB.11494.2	0	0	3	60	157	143	0.000285408	0.00055029	0.0567529	1.1126	2.91407	2.56745	8.44078e-09	6.87458	up
PB.115.2	252	216	97	397	384	427	8.5508	7.33754	3.2884	13.5973	13.2638	14.381	0.0465857	1.06794	up
PB.1150.1	786	697	659	323	305	376	31.2576	27.6087	26.1216	12.8426	12.195	15.0702	0.0071374	-1.12158	down
PB.11507.1	436	366	415	905	635	948	27.2289	23.1773	25.865	56.8925	39.5896	57.4973	0.0144766	1.00307	up
PB.11507.3	547	435	652	1034	949	1620	72.8909	58.3254	85.4672	137.742	123.202	210.193	0.0264235	1.11301	up
PB.11517.1	2884	2606	2598	8535	5855	6398	97.4076	87.8726	88.502	286.159	195.747	217.948	0.00021431	1.33224	up
PB.11517.7	158	251	213	705	772	456	8.68763	13.6497	11.6614	37.9924	41.3113	25.6166	0.000134571	1.60747	up
PB.11534.2	884	497	962	97	341	336	37.5766	21.063	40.8843	4.20036	14.6723	14.2726	0.00767423	-1.62852	down
PB.11537.1	56	25	55	1	3	3	10.0689	4.51589	9.6579	0.191825	0.542556	0.625858	0.000483241	-4.31184	down
PB.11541.6	1029	817	815	635	194	336	23.1996	18.4223	18.2779	14.5301	4.4468	7.5008	0.00431461	-1.222	down
PB.11545.1	518	447	383	109	95	64	16.5966	14.3864	12.2724	3.49928	3.05407	2.04631	1.39077e-06	-2.36196	down
PB.11546.2	114	114	140	728	708	613	20.2706	20.5003	24.0742	130.396	123.128	106.254	4.49239e-09	2.4473	up
PB.11554.3	168	172	188	36	70	81	14.2649	14.5719	15.7947	3.06216	5.78446	6.83511	0.0425994	-1.52435	down
PB.11556.1	46	27	41	248	153	398	9.20181	5.38207	7.9728	48.4669	28.9611	76.6318	0.00279432	2.78114	up
PB.11559.1	18	15	14	177	108	51	0.895949	0.778625	0.719841	9.07182	5.54831	2.43827	0.0157901	2.80429	up
PB.11567.8	5	0	0	161	124	44	0.223973	4.81507e-05	0.000152904	7.10166	5.48263	1.95587	1.87604e-05	5.99113	up
PB.11578.1	890	816	666	322	313	292	37.695	34.2776	28.0083	13.6558	13.2087	12.4625	0.00045676	-1.38484	down
PB.11579.3	1576	1208	1477	17	0	1028	25.2218	19.2781	23.3874	0.294727	0.0145868	16.3013	0.00801313	-2.04342	down
PB.11580.1	319	280	357	71	75	160	13.1068	11.4985	14.5551	3.00766	3.1309	6.47641	0.00311964	-1.669	down
PB.11581.1	409	274	447	127	83	108	38.9986	26.1964	41.5651	12.0428	7.82658	10.1427	0.000379255	-1.86019	down
PB.11590.1	55	60	56	204	185	115	2.59916	2.84956	2.6652	9.65285	8.74642	5.44658	0.0489336	1.52891	up
PB.11595.5	31	43	6	204	78	174	1.16572	1.63112	0.235058	7.67555	2.95908	6.44239	0.00384027	2.48826	up
PB.11596.1	13	5	5	28	48	54	2.01619	0.804923	0.726832	4.25315	6.91643	7.71232	0.0409741	2.4661	up
PB.11602.2	50	58	54	189	186	292	2.83453	3.25572	3.03526	10.4749	10.2824	16.1859	0.00260403	2.01619	up
PB.11605.1	48	77	41	3	13	9	2.60767	4.19057	2.21884	0.195756	0.682639	0.508423	0.0138213	-2.75631	down
PB.11605.2	966	839	979	159	147	225	56.278	48.6283	56.5561	9.05859	8.22773	13.1616	1.30131e-10	-2.41801	down
PB.11613.23	9	41	0	227	170	65	0.271035	1.14034	1.09469e-35	6.39272	4.75598	1.78512	0.0061127	3.1889	up
PB.11613.9	8	0	12	46	73	28	0.106542	3.20288e-51	0.16049	0.636629	1.00803	0.368076	0.0144339	2.83637	up
PB.11614.10	314	279	332	75	90	122	11.8386	10.4666	12.284	2.88385	3.43317	4.57203	0.00276336	-1.71605	down
PB.11614.6	204	282	96	51	43	52	7.81356	10.7652	3.70481	1.95815	1.64243	2.01191	0.0201863	-2.01963	down
PB.11624.2	1605	1380	1361	225	162	278	33.319	28.6237	28.1624	4.66061	3.3559	5.72724	2.70376e-15	-2.73574	down
PB.11639.3	0	0	13	52	32	31	6.15475e-07	1.04694e-05	0.181618	0.739859	0.457136	0.439592	0.0115799	3.11065	up
PB.1164.3	0	9	0	79	24	62	1.13269e-12	0.189738	3.34994e-07	1.70815	0.522317	1.27254	0.000618894	4.18972	up
PB.11642.1	123	188	77	8	56	8	9.60671	14.6946	6.00996	0.651837	4.33624	0.647512	0.00623565	-2.46105	down
PB.11657.2	89	85	110	17	21	35	3.57749	3.45169	4.43975	0.697477	0.884869	1.39286	0.0384267	-1.9861	down
PB.11659.4	431	333	200	797	809	631	14.8363	11.6744	6.82996	27.645	28.1472	20.6269	0.00391629	1.18353	up
PB.11667.4	0	0	15	225	107	116	1.41456e-12	0.000534177	0.461626	6.91471	3.30294	3.4676	1.39006e-06	4.86598	up
PB.11667.5	239	228	191	25	65	58	7.11707	6.78897	5.65249	0.786144	1.99996	1.70135	0.00107441	-2.18043	down
PB.11668.1	360	341	277	0	0	216	12.0553	11.4905	9.34456	1.66959e-10	1.50595e-05	7.22697	0.00203529	-2.19256	down
PB.11669.10	99	96	90	14	9	24	3.6558	3.51541	3.2708	0.553531	0.355037	0.879668	0.00542048	-2.62487	down
PB.11669.7	10	56	0	295	372	143	0.339781	1.85845	0.000602769	9.81915	12.3706	4.65499	7.04722e-05	3.59986	up
PB.11683.4	198	82	143	0	0	93	7.14387	2.98043	5.13967	8.00105e-09	3.34334e-08	3.34246	0.0482428	-2.2041	down
PB.11691.1	326	371	405	1167	989	652	12.0169	13.7241	14.8356	42.7422	36.2145	23.3078	0.0012385	1.31898	up
PB.11704.5	71	90	92	338	258	141	3.07706	4.01908	4.01552	15.2626	11.6322	5.93041	0.0237557	1.51189	up
PB.11715.2	198	237	120	476	352	441	7.66376	9.16338	4.68456	18.3624	13.5149	16.9425	0.0243181	1.16693	up
PB.11715.4	111	242	168	503	633	377	5.05358	10.9353	7.63142	22.6159	28.0887	17.104	0.00120961	1.51186	up
PB.11717.5	59	75	115	321	310	228	2.40268	3.07378	4.65871	13.2576	12.755	9.11034	0.00332365	1.75652	up
PB.11723.1	123	71	102	35	0	0	3.08317	1.81348	2.56818	0.90479	6.16712e-06	0.0193327	0.000930018	-3.11796	down
PB.11724.2	249	308	289	16	47	51	3.45644	4.27978	4.02927	0.223762	0.656136	0.702557	1.63856e-06	-2.91709	down
PB.11724.4	168	130	157	0	0	115	5.32928	4.06886	4.98793	0	0	3.74452	0.0149064	-1.99957	down
PB.11742.1	183	191	147	408	424	326	1.82424	1.91028	1.47324	4.15248	4.36392	3.20245	0.0386902	1.12294	up
PB.11748.1	32	31	47	5	2	1	5.15456	5.04113	7.28913	0.845529	0.314108	0.248898	0.00257187	-3.81498	down
PB.11752.1	2180	2012	2177	735	860	982	104.675	96.8723	104.05	35.8602	41.9563	46.8322	8.2645e-05	-1.33369	down
PB.11756.1	651	683	530	252	231	187	10.2914	10.8299	8.41144	4.0201	3.68328	2.9213	0.000393666	-1.50547	down
PB.11772.12	26	19	36	137	93	100	2.68831	2.00535	3.5641	14.2559	9.68077	10.071	0.0285825	1.99494	up
PB.11781.1	312	202	344	61	63	108	39.089	25.4123	42.421	7.74063	7.99749	13.2979	0.00120784	-1.91543	down
PB.1179.11	0	0	0	84	155	82	0.011303	0.00019236	0.00085409	1.99626	3.65376	1.93325	4.34188e-11	Inf	up
PB.1179.2	99	142	83	1453	1012	1621	2.31304	3.27237	1.92683	33.4644	23.3113	37.1618	3.95562e-16	3.63242	up
PB.1179.9	0	0	0	213	393	216	3.48945e-09	7.5567e-07	0.00017532	5.01285	9.22464	5.0521	3.04931e-17	Inf	up
PB.118.6	0	0	0	164	82	54	5.14531e-05	4.45142e-06	4.419e-09	5.54243	2.78421	1.8164	8.93575e-07	Inf	up
PB.11815.2	6	48	0	121	92	147	0.18749	1.37827	0.0145771	3.533	2.68506	4.11659	0.00195851	2.72649	up
PB.11819.1	98	132	108	12	10	9	2.65086	3.57361	2.91765	0.349182	0.282114	0.256142	0.000123471	-3.47439	down
PB.11820.1	29	41	45	7	1	0	1.70716	2.36337	2.55978	0.439453	0.102289	5.34329e-05	0.00203529	-3.87897	down
PB.1185.2	3718	2326	4562	766	751	2034	415.419	257.492	505.365	84.4456	82.1989	228.81	0.0121458	-1.60496	down
PB.11853.1	5542	5030	5698	2336	2471	3043	359.557	325.765	366.551	144.256	152.339	196.602	0.00307173	-1.07971	down
PB.11856.1	151	188	127	1031	919	531	3.85889	4.8169	3.25	26.8849	23.9834	13.512	8.94058e-06	2.38298	up
PB.11856.2	81	54	20	9	0	0	2.43093	1.60672	0.606027	0.297312	0.00163277	0.0102069	0.00453714	-4.1425	down
PB.11876.10	28	32	6	91	103	69	0.549743	0.624986	0.129858	1.82451	2.06	1.30936	0.0489204	1.96681	up
PB.11876.12	109	0	223	386	258	443	7.01876	0.00633707	14.1653	24.9331	16.5505	28.4746	0.0171043	1.676	up
PB.11881.3	29	44	34	0	13	0	0.730795	1.10696	0.853542	1.08596e-62	0.349722	1.61042e-43	0.0136769	-3.07654	down
PB.11881.7	0	16	0	102	56	20	1.58321e-110	0.258747	9.3192e-78	1.67652	0.924454	0.313832	0.041626	3.46295	up
PB.11882.2	160	209	219	649	579	682	7.59234	9.90516	10.2247	30.9426	27.7176	32.1529	7.58524e-05	1.67277	up
PB.11909.1	0	0	0	46	45	118	0	0	0	14.044	13.3047	37.2855	1.57086e-05	Inf	up
PB.11915.1	269	267	276	15	49	93	12.7187	12.7014	12.8244	0.74384	2.3702	4.35675	8.10984e-05	-2.39411	down
PB.11919.9	102	48	53	0	0	0	4.49803	2.11257	2.33193	0.00709581	0.00372425	7.23077e-09	1.80376e-08	-Inf	down
PB.11926.1	240	135	218	27	26	58	14.0336	7.92448	12.7842	1.62933	1.58689	3.45475	0.000468763	-2.44538	down
PB.11927.2	42	7	30	201	152	52	2.10247	0.357123	1.48949	10.1639	7.61435	2.5393	0.0444144	2.31647	up
PB.11928.3	166	83	135	25	4	12	56.7803	27.9741	44.3251	8.75322	1.41598	4.75406	0.000141194	-3.26021	down
PB.11928.4	329	288	390	48	39	126	92.9585	82.0453	107.556	14.3452	11.0484	36.6001	4.05743e-05	-2.2651	down
PB.11928.5	418	333	419	52	44	182	95.2349	73.0012	93.7458	11.478	9.48281	47.0148	4.59373e-05	-2.09629	down
PB.11937.1	168	177	192	690	785	607	25.9714	27.2287	29.2872	108.057	120.752	95.5863	2.599e-06	1.92532	up
PB.11945.2	3	12	3	52	36	18	0.200224	0.647694	0.214126	2.84122	2.01203	1.00708	0.0451992	2.53602	up
PB.11947.2	14	16	1	88	83	73	1.47788	1.71685	0.196071	9.41406	8.88662	7.47771	0.00341235	2.95025	up
PB.11948.1	450	456	388	43	50	158	27.3167	27.4429	23.259	2.63948	3.0369	9.79861	1.52751e-06	-2.38789	down
PB.11956.2	56	48	104	404	417	510	3.59513	3.07423	6.56889	25.7799	26.2096	31.7443	1.25439e-07	2.64837	up
PB.11956.3	330	394	277	2062	1940	2160	21.7108	25.9769	18.1457	135.928	125.97	140.017	4.40782e-15	2.59516	up
PB.11962.1	177	171	215	842	742	792	12.4146	12.0246	15.0074	59.474	52.3986	55.794	1.86324e-07	2.04811	up
PB.11962.2	14	11	12	92	54	41	1.20814	0.954538	0.977897	7.65194	4.53289	3.41261	0.0361879	2.30504	up
PB.11962.3	16	22	20	117	81	53	0.867198	1.20575	1.09198	6.43363	4.45145	2.87697	0.0388436	2.08408	up
PB.11962.6	0	19	8	20	77	60	9.6191e-12	1.55474	0.694612	1.64034	6.13535	4.71144	0.0418883	2.52448	up
PB.11970.2	198	146	134	13	47	55	9.5936	7.17947	6.41711	0.676344	2.36483	2.66421	0.00670074	-2.08301	down
PB.11994.3	90	149	219	0	0	0	2.15232	3.56119	5.23236	4.11595e-05	0.00330883	0.000242303	3.98853e-12	-Inf	down
PB.12006.1	188	236	170	482	480	308	4.89225	6.25126	4.45162	12.8709	12.886	7.75403	0.0416672	1.06725	up
PB.12009.1	166	135	173	629	600	795	4.38932	3.57858	4.58989	16.572	15.7726	20.7948	6.34798e-07	2.06545	up
PB.12028.10	11	0	13	83	54	38	0.382323	4.37662e-09	0.451825	2.74023	1.79984	1.24116	0.0106908	2.82546	up
PB.12028.16	182	112	145	387	451	316	6.03942	3.74208	4.82015	13.1093	15.2574	10.4161	0.0100015	1.36126	up
PB.12028.4	2324	1794	1930	256	465	615	75.9992	58.5727	63.099	8.55712	15.4969	20.0132	2.07365e-11	-2.20621	down
PB.12028.8	1	12	16	128	55	80	0.0523449	0.407926	0.542594	4.24085	1.8284	2.59553	0.00139158	3.15742	up
PB.12030.1	11	11	8	69	94	38	0.286916	0.296003	0.204793	1.78345	2.40894	0.908286	0.011024	2.71234	up
PB.12034.1	208	96	155	546	610	833	8.35653	3.90935	6.22678	22.0895	24.5097	32.6	5.79851e-07	2.08414	up
PB.12035.3	0	0	0	28	107	28	4.51909e-05	4.33548e-05	0.000446744	0.791894	2.99347	0.775279	0.00297822	Inf	up
PB.12035.5	36	35	85	1175	993	1170	1.44987	1.40228	3.40297	47.5074	39.8051	46.447	7.01428e-29	4.38954	up
PB.12035.6	0	0	46	101	60	49	1.65765e-06	1.92544e-06	1.61162	3.57898	2.13667	1.70349	0.0463259	2.1555	up
PB.12040.11	5	25	12	77	99	28	0.210076	0.952979	0.487189	2.93723	3.75725	1.08558	0.0405956	2.25568	up
PB.12040.8	393	299	419	64	120	295	14.9426	11.3524	16.0961	2.42918	4.56618	11.3281	0.035751	-1.23818	down
PB.12042.3	184	144	138	820	857	768	13.6221	10.7321	10.0902	62.5376	64.141	55.0282	1.70293e-09	2.3609	up
PB.12050.6	130	129	76	0	0	57	2.77218	2.76808	1.62852	6.43742e-51	2.14519e-28	1.21328	0.00368541	-2.56821	down
PB.12050.7	399	613	312	220	135	174	8.36549	12.918	6.54105	4.67765	2.8805	3.61109	0.0149586	-1.34855	down
PB.12055.2	977	887	1029	284	292	781	14.3303	12.9277	15.1381	4.10851	4.23203	11.5143	0.0142554	-1.11616	down
PB.12060.14	123	132	142	40	30	46	9.72317	10.5276	11.184	3.16993	2.41661	3.6376	0.0325546	-1.80195	down
PB.12066.12	748	807	846	219	372	266	19.1666	20.2253	21.6677	5.31656	8.97522	6.95863	0.000105567	-1.51556	down
PB.12066.20	2137	1713	1962	288	473	1378	63.7745	49.8084	58.1242	8.08843	13.1244	42.226	0.00352924	-1.46535	down
PB.12068.1	41	77	26	3	11	8	1.90979	3.49853	1.18642	0.179017	0.535952	0.392913	0.0187386	-2.73366	down
PB.12071.3	405	388	458	101	92	120	31.662	30.3981	35.0328	8.00516	7.23075	9.1462	5.06875e-05	-2.0269	down
PB.12073.1	44	36	30	4	1	12	0.70321	0.578006	0.490576	0.0768724	0.0200447	0.195442	0.0281912	-2.71484	down
PB.12074.1	913	990	862	288	427	376	26.224	28.4209	24.7759	8.37092	12.3954	10.8995	0.000316647	-1.36972	down
PB.12074.2	56	105	81	0	0	34	1.59829	2.97289	2.30438	4.51486e-08	0.00045969	0.9647	0.00426434	-2.84148	down
PB.1208.10	103	114	101	279	220	339	2.10171	2.3473	2.08165	5.79622	4.56831	6.76907	0.0267258	1.37163	up
PB.1208.9	0	6	21	79	57	64	3.23607e-13	0.188207	0.649741	2.36603	1.72709	1.93171	0.00747893	2.86112	up
PB.12080.1	31	23	16	250	193	195	6.42109	4.79467	3.24199	50.2897	38.0134	38.3749	6.26494e-06	3.15753	up
PB.12106.1	217	251	257	2489	2403	2722	13.6323	15.8498	16.1121	158.418	152.09	169.001	3.2037e-24	3.36511	up
PB.12106.2	2	0	2	128	90	71	0.130615	2.48949e-07	0.127776	6.22842	4.34054	3.25288	6.55893e-08	6.13425	up
PB.12110.2	33	50	74	212	151	269	0.997009	1.51366	2.18224	6.46375	4.62269	7.74093	0.00384361	1.98368	up
PB.12121.2	317	172	327	0	5	121	12.8326	6.96525	13.1672	5.23182e-28	0.230409	4.861	0.000436129	-2.71352	down
PB.12121.8	91	56	98	0	0	19	4.11829	2.52336	4.38606	3.39128e-08	1.89045e-06	0.873839	0.000262893	-3.70549	down
PB.12126.6	39	47	0	148	105	94	1.84189	2.1992	0.000165517	6.99806	4.91025	4.36192	0.0266316	1.98651	up
PB.1213.2	342	269	310	729	689	678	36.8316	28.6547	32.7974	77.2308	72.6945	74.3863	0.00595664	1.15595	up
PB.12132.6	568	553	553	248	185	375	11.6696	11.2731	11.3168	5.10342	3.81821	7.75806	0.0184441	-1.07668	down
PB.12140.3	0	42	48	144	197	76	0.000101494	1.01494	1.14522	3.5655	4.88857	1.78723	0.0131003	2.18675	up
PB.12143.1	134	113	79	27	19	36	5.81945	5.0168	3.43173	1.22229	0.851645	1.53389	0.0261209	-2.01793	down
PB.12176.2	32	29	16	0	0	11	0.922376	0.852657	0.458262	5.0273e-09	0.000627675	0.31696	0.0324602	-2.82096	down
PB.12184.4	214	110	347	461	557	491	7.28995	3.77853	11.7598	15.8035	19.2206	16.3563	0.0171569	1.13609	up
PB.122.1	435	538	377	191	199	219	13.1659	16.2168	11.2632	5.86097	6.08865	6.53549	0.0177808	-1.17489	down
PB.12202.2	518	563	590	257	235	232	18.1276	19.9261	20.7753	9.13412	8.40284	8.15649	0.00607674	-1.2353	down
PB.12206.1	836	850	768	64	94	167	27.3998	27.9795	25.0842	2.15433	3.16543	5.41253	1.24169e-13	-2.94123	down
PB.12206.3	263	258	396	130	102	43	8.89904	8.76117	13.338	4.50067	3.52698	1.44036	0.00215842	-1.77086	down
PB.12207.1	394	449	416	60	83	47	18.2953	20.8887	19.198	2.82419	3.90496	2.16459	6.96816e-08	-2.75833	down
PB.12221.1	146	97	113	21	17	16	13.5814	9.16628	10.2777	1.97321	1.57059	1.49177	0.00159353	-2.75271	down
PB.1223.1	7	7	3	56	46	31	0.293161	0.329424	0.130863	2.39518	1.96214	1.28587	0.0137682	2.93797	up
PB.12235.1	316	301	294	1067	1017	907	11.5096	10.9635	10.6604	38.6005	36.9686	32.5771	5.31058e-06	1.68546	up
PB.12237.1	259	275	284	542	458	697	21.6493	23.0056	23.7977	45.8221	38.3355	57.8844	0.0271526	1.02615	up
PB.12242.6	26	52	31	0	0	15	0.921358	1.81481	1.07236	1.4073e-05	0.000611405	0.529181	0.0198697	-2.87037	down
PB.12253.3	3794	3442	3693	12210	12804	12655	498.897	447.32	483.198	1559.41	1584.82	1709.34	5.73536e-06	1.75586	up
PB.12253.4	0	0	0	705	488	547	9.35002e-07	1.93053e-07	6.17456e-18	122.741	83.0861	104.505	1.63179e-42	Inf	up
PB.12257.1	224	171	207	16	59	36	13.1733	10.0479	12.1346	0.929355	3.31518	2.14206	0.000386287	-2.47054	down
PB.12270.1	893	715	834	247	349	485	58.7845	46.8426	54.2695	16.7311	23.2513	31.9513	0.00248979	-1.2034	down
PB.12275.1	0	0	0	32	58	26	3.30299e-07	1.70342e-40	8.77011e-86	1.04215	1.89193	0.849787	3.28744e-06	Inf	up
PB.1231.17	170	64	90	0	0	0	9.69234	3.57269	5.05922	1.33852e-29	1.76819e-30	6.45567e-29	5.90138e-08	-Inf	down
PB.1231.33	28	29	33	347	244	168	1.01521	1.05084	1.17704	12.2297	8.59001	5.96657	4.00505e-06	3.04502	up
PB.1231.34	0	2	0	82	57	47	7.96118e-68	0.137692	1.40662e-79	5.50628	3.78999	3.20711	1.485e-06	6.52934	up
PB.1231.35	26	20	28	266	226	312	3.12473	2.39076	3.24516	31.9016	26.9235	35.7738	1.04134e-07	3.41238	up
PB.1231.6	625	406	647	177	338	197	17.5706	11.3288	18.2197	4.86191	9.24549	5.63819	0.00474502	-1.26997	down
PB.12312.2	4	16	8	76	47	31	0.140302	0.476955	0.248645	2.28446	1.4236	0.920547	0.0362238	2.43612	up
PB.12312.4	72	115	103	385	286	346	2.20803	3.51869	3.1243	11.8917	8.85505	10.4911	0.00131531	1.7843	up
PB.1232.14	33	42	35	198	183	89	0.922769	1.1932	0.989835	5.53284	5.10545	2.48889	0.00826377	2.06477	up
PB.1232.17	61	55	72	362	340	383	7.19899	6.54838	8.24894	43.0981	40.1785	43.5566	4.35153e-06	2.49969	up
PB.12323.4	187	288	236	699	711	554	8.00294	12.3343	10.0316	30.6714	31.04	23.3192	0.000640777	1.43852	up
PB.12323.6	32	0	32	177	61	126	2.68471	3.05661e-07	2.69534	14.8695	5.1397	10.4795	0.011815	2.46973	up
PB.1234.4	287	303	290	104	124	158	5.7243	6.04996	5.80415	2.10883	2.49862	3.12935	0.0451004	-1.21569	down
PB.12340.1	28	31	56	171	130	172	3.04133	3.34541	5.94699	18.6629	14.1328	18.1113	0.0099348	2.01171	up
PB.12342.4	0	0	0	35	79	81	2.15755e-09	0.000877514	0.00539873	1.62222	3.64236	3.56098	4.05114e-08	Inf	up
PB.12348.1	177	158	181	622	554	477	8.63318	7.76759	8.69665	30.7103	27.1296	22.0288	0.000222656	1.64915	up
PB.12349.2	0	0	27	59	105	29	0.000134254	0.000132393	0.513022	1.11912	1.99021	0.555177	0.0456977	2.79971	up
PB.12352.1	338	341	305	181	126	66	16.6498	16.9507	14.9019	8.93876	6.19315	3.2017	0.0113946	-1.43132	down
PB.12357.1	670	506	615	1199	1239	1366	41.2429	31.048	37.5077	73.7561	75.9361	82.9749	0.00445266	1.05682	up
PB.12357.3	39	62	85	257	271	172	1.90228	3.03501	4.11613	12.6325	13.3981	8.17339	0.0040646	1.88267	up
PB.1236.1	588	555	454	1948	1274	2682	47.5674	45.4492	36.0146	155.841	100.967	207.37	0.00263813	1.86046	up
PB.12371.3	51	44	23	437	264	105	1.90657	1.64224	0.864298	16.0754	9.73416	3.90653	0.0360096	2.73887	up
PB.12378.1	87	100	43	652	722	185	12.9492	14.6069	6.45595	93.8555	103.648	28.4709	0.0168513	2.72921	up
PB.12379.2	9	23	25	139	119	66	1.14612	2.81278	3.01453	16.854	14.2315	8.15923	0.00643634	2.47911	up
PB.12379.3	8	0	24	191	260	70	0.207719	3.48528e-07	0.5763	4.62589	6.29296	1.6469	0.00123627	3.98428	up
PB.12379.4	29	38	39	267	282	111	0.61603	0.82027	0.836807	5.71769	6.03516	2.28958	0.0011267	2.60715	up
PB.12379.5	14	36	17	437	354	150	0.309492	0.7892	0.387688	9.54436	7.75302	3.20784	0.000118154	3.78591	up
PB.12385.1	461	511	703	177	139	261	7.06715	7.82111	10.7823	2.75508	2.15134	3.98286	0.000390466	-1.56352	down
PB.12385.3	378	178	201	43	87	91	6.15952	2.90627	3.27092	0.719322	1.43846	1.48835	0.026801	-1.80793	down
PB.12387.1	3065	2611	2797	1272	1381	1455	227.622	192.804	205.183	92.3403	100.031	108.276	0.00216633	-1.07373	down
PB.12406.1	109	80	94	8	1	4	14.6059	10.6771	12.3481	1.06934	0.13405	0.576665	9.34395e-06	-4.47445	down
PB.12407.1	640	462	485	71	17	29	38.9549	27.5415	29.4199	4.06029	1.01393	1.83333	7.62403e-15	-3.79344	down
PB.12413.1	545	410	537	88	105	130	22.0603	16.7451	21.8457	3.68718	4.39386	5.25348	1.60486e-06	-2.23676	down
PB.12414.1	4437	4038	4812	857	1394	1264	111.741	100.505	121.433	21.2024	34.6605	31.8934	2.71815e-09	-1.94761	down
PB.12414.3	104	116	63	0	68	0	2.73977	3.04448	1.6769	1.22491e-12	1.77753	3.32837e-07	0.0295251	-2.09383	down
PB.12414.4	133	279	165	31	61	0	3.56257	7.38763	4.4037	0.821796	1.62502	1.01573e-09	0.000636621	-2.68088	down
PB.12420.1	492	440	423	104	108	231	12.8354	11.5676	11.056	2.75006	2.85559	5.95617	0.000671324	-1.638	down
PB.12425.1	585	551	616	1693	1564	1788	55.6583	52.6684	56.6978	160.561	146.904	164.598	1.18004e-05	1.49713	up
PB.12425.3	0	0	10	75	127	83	0.000522645	5.73401e-13	0.72113	5.16488	8.6403	5.44016	3.57312e-06	4.79833	up
PB.12431.7	261	312	372	96	27	137	7.42541	8.86861	10.5533	2.77602	0.778138	3.84736	0.000863555	-1.88514	down
PB.12437.1	1626	1114	1418	3249	2838	4656	18.0255	12.0159	15.7308	34.1903	29.9244	52.8904	0.00177219	1.34072	up
PB.12444.6	18	18	16	2	0	4	2.67378	2.65378	2.26248	0.431813	3.2311e-29	0.707525	0.0252061	-3.13594	down
PB.12447.1	432	526	406	158	180	300	8.7895	10.6525	8.17762	3.29161	3.73064	6.00279	0.0237753	-1.12046	down
PB.12448.1	120	67	77	9	3	58	5.68763	3.19131	3.62142	0.457423	0.144801	2.67363	0.0492349	-1.93591	down
PB.12455.2	268	270	272	1011	983	918	15.5021	15.5189	15.4724	59.4597	57.2737	51.7529	1.03856e-06	1.81688	up
PB.12455.7	5	22	3	67	62	46	0.28732	1.12877	0.184362	3.47902	3.14543	2.29995	0.0243062	2.52591	up
PB.12457.2	25	19	19	90	96	107	0.707929	0.55474	0.529961	2.57347	2.75506	2.96629	0.0210664	2.18788	up
PB.12460.1	40	21	23	3	0	10	1.02443	0.529009	0.600053	0.0801298	2.71563e-06	0.266756	0.0374841	-2.71409	down
PB.12464.1	213	139	277	581	566	765	13.9303	9.13914	17.9019	37.9627	36.6964	49.3668	0.00019489	1.57385	up
PB.12477.1	215	192	214	1163	802	1060	11.5791	10.3341	11.5854	60.4703	41.44	56.7247	1.05591e-09	2.25535	up
PB.12479.1	309	283	297	78	85	123	23.7841	21.9339	22.7064	6.13984	6.67488	9.25825	0.00443075	-1.66333	down
PB.12490.1	4	4	0	121	52	106	0.251849	0.272063	0	7.14419	3.0755	6.25068	1.66828e-06	5.09911	up
PB.12491.1	0	0	5	3026	3915	3074	4.7576e-16	5.7103e-06	0.343348	178.318	230.074	181.133	2.54968e-101	10.9339	up
PB.12491.3	5	11	3	120	197	215	0.326781	0.724822	0.21283	7.35129	11.9749	13.271	5.89143e-09	4.78686	up
PB.12491.4	0	1	0	81	117	61	3.19224e-42	0.0672614	1.88636e-55	3.0981	4.41145	2.23769	8.66125e-09	8.0061	up
PB.12492.1	416	513	624	8338	8727	10004	20.2594	24.9829	30.2296	392.593	410.983	483.158	5.99557e-31	4.09621	up
PB.12493.5	9	0	0	40	42	16	0.32191	0.0237648	1.5883e-07	1.4226	1.51256	0.541696	0.00773612	3.39633	up
PB.12495.5	613	542	264	792	1076	1109	18.3175	16.1437	7.82716	23.9515	32.3851	32.8001	0.00773365	1.04102	up
PB.12503.1	745	742	700	196	261	286	37.9839	37.994	35.2746	10.2998	13.5492	14.3253	7.55929e-05	-1.58521	down
PB.12508.1	59	75	53	249	199	106	2.0236	2.57413	1.7999	8.58057	6.85024	3.5742	0.0385074	1.53691	up
PB.1251.16	873	891	817	295	226	167	44.2116	45.429	41.1937	14.8145	11.3182	8.36839	3.79796e-07	-1.93785	down
PB.1251.5	240	164	168	6	6	12	15.3505	10.4835	10.672	0.414839	0.395444	0.770852	3.81029e-09	-4.60205	down
PB.12511.1	51	39	37	207	237	165	3.81528	2.96035	2.78143	15.7529	17.8954	12.2306	0.00135866	2.22991	up
PB.12511.2	0	5	6	59	59	32	6.34834e-07	0.374031	0.430271	3.88374	3.88364	2.07673	0.00154866	3.74472	up
PB.12521.1	190	124	190	33	26	45	10.5577	6.71734	10.5668	1.74663	1.39021	2.57459	0.00212155	-2.30591	down
PB.12531.2	1254	1261	1267	253	616	224	38.2509	38.2135	38.4394	7.65471	18.8401	6.89298	2.2629e-07	-1.82312	down
PB.12533.1	375	309	364	135	100	144	37.8013	31.1238	36.0611	13.7195	10.161	14.3549	0.00611369	-1.49615	down
PB.12538.1	1468	1413	1553	240	367	418	23.1045	22.2162	24.2794	3.83684	5.85273	6.52457	3.79646e-10	-2.14063	down
PB.12540.1	34	24	29	96	155	135	1.0712	0.776733	0.919837	3.10427	4.94386	4.21755	0.0126276	2.11876	up
PB.12544.1	4209	3991	4200	1633	1568	2104	288.154	272.235	282.178	111.464	106.599	141.428	0.000269211	-1.25259	down
PB.12554.2	70	46	1	1728	1541	645	3.91783	2.59366	0.058083	97.2304	86.7411	34.6807	2.24415e-07	5.03004	up
PB.12555.2	44	19	43	253	308	212	2.53578	1.11114	2.50974	13.346	16.068	12.8471	8.22166e-06	2.83141	up
PB.12555.3	64	58	104	841	891	714	3.16437	2.80736	5.17257	38.3601	40.1985	36.1609	8.24032e-17	3.40495	up
PB.12555.5	0	0	22	123	213	129	6.116e-05	3.32743e-07	0.900933	4.5989	7.86487	5.12196	2.38649e-07	4.36676	up
PB.12556.2	50	48	32	7	18	0	1.77621	1.73839	1.15913	0.274279	0.688483	1.38038e-11	0.0456506	-2.41534	down
PB.12557.5	2	4	3	21	19	25	0.187831	0.397351	0.270013	1.88979	1.67092	2.20981	0.0389986	2.82893	up
PB.12587.2	110	66	113	0	0	68	64.3119	40.4214	61.2943	0	0	37.9432	0.025533	-2.10435	down
PB.12593.3	333	533	656	1188	1291	1380	10.6407	17.1821	21.079	38.0821	41.3294	43.3948	0.000258214	1.31571	up
PB.12593.4	350	315	230	951	768	681	12.2113	11.0636	8.00664	33.1854	26.7352	23.4747	0.000423985	1.39313	up
PB.12596.1	153	105	123	407	415	342	7.82884	5.35994	6.24519	20.8437	21.3626	17.3946	0.00248498	1.57934	up
PB.126.1	40	53	61	184	211	128	0.950923	1.26384	1.44784	4.46683	5.1207	2.94461	0.0213342	1.73412	up
PB.12610.5	887	909	970	2433	2336	2478	32.8256	33.8742	35.6467	91.1897	87.4039	89.4224	5.26307e-05	1.36106	up
PB.12610.7	234	240	291	653	542	686	9.24732	9.54187	11.3451	26.2624	21.6426	26.3458	0.00331086	1.26984	up
PB.12610.8	110	150	122	426	420	404	2.46155	3.40113	2.71016	9.82256	9.66558	8.68537	0.000879805	1.68329	up
PB.12616.2	105	72	93	292	268	155	11.49	7.81576	10.0315	31.6904	28.8823	17.002	0.0388889	1.37134	up
PB.12622.2	503	631	612	369	280	222	12.8622	16.0598	15.5888	9.3363	7.16856	5.64915	0.0231236	-1.03246	down
PB.12627.1	17	21	33	165	134	44	1.11821	1.41211	2.1459	10.6857	8.62203	2.90611	0.039438	2.23919	up
PB.12634.1	930	854	769	436	398	449	22.9364	20.9808	18.8791	10.8959	9.96472	10.9344	0.0115218	-1.02133	down
PB.12641.2	565	493	652	1458	1615	1540	47.5777	41.0108	54.062	122.404	136.162	128.645	5.39229e-05	1.4018	up
PB.12652.2	4	9	6	41	44	33	0.157113	0.360853	0.245115	1.63695	1.73079	1.15844	0.0344171	2.60958	up
PB.12653.1	26	0	0	25	58	58	0.569299	6.93409e-05	4.33778e-39	0.571572	1.29853	1.22809	0.0422245	2.39589	up
PB.12658.4	0	0	0	30	33	21	2.92283e-05	0.0214422	9.30936e-05	1.54476	1.68129	0.996089	2.19084e-05	Inf	up
PB.12668.8	753	573	616	280	196	235	45.4417	34.7605	36.9041	17.4813	12.2283	14.0125	0.000412982	-1.47981	down
PB.12671.1	0	0	0	141	106	30	1.05012e-185	0	0	4.36423	3.28426	0.894193	6.34897e-06	Inf	up
PB.12671.2	0	0	0	141	127	77	0.000127944	0.000174513	6.28211e-10	5.99183	5.33856	3.18945	1.20195e-11	Inf	up
PB.12671.3	3	0	0	86	83	54	0.0964453	0	0	2.74968	2.63515	1.60063	6.49106e-07	6.16933	up
PB.12671.5	0	0	0	55	39	58	2.07848e-27	5.83853e-24	9.29433e-05	1.70963	1.2281	1.76364	4.36006e-07	Inf	up
PB.12671.6	15	3	18	2282	2341	2633	0.497254	0.10839	0.576949	75.2265	76.827	84.4194	3.84925e-74	7.61976	up
PB.12671.8	0	15	0	300	58	152	2.58344e-11	0.664945	4.65468e-60	12.8743	2.50721	6.42828	0.00548178	5.07929	up
PB.12679.8	574	607	841	315	0	470	13.7892	14.3473	20.2015	7.37297	8.02225e-07	11.5852	0.0429626	-1.38733	down
PB.12681.2	111	141	142	290	260	437	3.10646	3.95963	3.98047	8.15563	7.28556	12.0313	0.0242401	1.29981	up
PB.12682.2	34	63	67	5	24	5	2.27583	4.25984	4.47993	0.351137	1.63473	0.399261	0.0433329	-2.3014	down
PB.12684.1	1344	990	1047	0	0	698	55.9193	41.3059	42.8698	4.34918e-18	9.15136e-13	28.5637	0.00112566	-2.29163	down
PB.12685.1	399	345	388	59	107	74	11.1358	9.42744	10.7947	1.58986	2.81417	2.11227	1.63075e-05	-2.26839	down
PB.12687.1	21	46	59	3	15	3	0.647096	1.38838	1.78954	0.099457	0.473289	0.0933976	0.0303497	-2.6164	down
PB.12688.1	2579	2577	2239	449	571	495	73.1288	72.2643	62.6896	12.5972	15.9601	14.0792	1.02288e-12	-2.3161	down
PB.12688.13	1180	1221	1002	367	440	200	50.0258	51.5737	42.0199	15.5577	18.5516	8.50518	6.39684e-07	-1.78822	down
PB.12688.5	627	576	579	16	64	100	17.1962	15.625	15.6638	0.453527	1.74709	2.74688	2.12845e-13	-3.33211	down
PB.12688.6	27	31	53	9	0	0	0.697433	0.799389	1.35628	0.230652	4.26515e-49	6.777e-34	0.00356177	-3.65934	down
PB.12691.6	142	106	42	15	0	7	3.39384	2.54926	1.00269	0.368975	0.000127332	0.18729	0.00150251	-3.74933	down
PB.12701.1	10	29	10	86	81	122	1.261	3.38882	1.23926	10.0743	9.46317	13.9716	0.00753453	2.54142	up
PB.12706.2	139	144	132	374	361	407	10.0309	10.5327	9.44656	27.2507	26.2595	28.6195	0.0069889	1.43247	up
PB.12715.1	11	0	14	7861	4889	3865	0.569239	7.00646e-06	0.712693	375.619	233.99	182.922	3.39882e-22	9.33613	up
PB.12715.10	7	2	0	651	694	567	0.520844	0.133278	8.97664e-79	42.0676	44.823	36.4531	4.45815e-38	7.6935	up
PB.12715.11	0	0	0	695	413	40	3.95129e-287	3.35938e-106	9.92909e-52	50.0002	29.6706	2.93818	0.000156926	Inf	up
PB.12715.16	0	0	5	3791	2416	2357	2.64821e-104	2.36777e-110	2.01477	1374.21	849.773	862.618	3.30713e-40	10.7078	up
PB.12715.18	0	0	0	152	480	401	0	3.32005e-54	9.08581e-14	10.416	32.6593	27.2548	3.63245e-11	Inf	up
PB.12715.4	0	0	0	6167	4879	4525	0	2.87008e-77	3.3714e-14	355.765	281.759	260.147	4.50202e-117	Inf	up
PB.12715.5	12	136	39	39300	28713	21767	0.838406	9.21176	2.64274	2584.13	1878.09	1429.81	1.98122e-35	8.88952	up
PB.12715.6	0	0	0	329	195	52	0	3.78992e-177	2.55026e-98	18.9007	11.1451	2.85462	2.37015e-05	Inf	up
PB.12715.7	0	0	0	1159	765	1194	2.20543e-100	3.37271e-05	1.51838e-16	61.9119	40.9716	63.4306	3.30963e-49	Inf	up
PB.12715.9	0	0	0	191	218	59	8.09946e-266	1.66261e-69	6.13473e-66	13.38	15.2659	4.13855	3.87891e-08	Inf	up
PB.12716.2	0	0	1	64	37	21	0	0	0.0408948	2.69499	1.53067	0.801241	2.83087e-05	6.89421	up
PB.12722.1	68	54	108	754	1148	793	6.79142	5.39813	10.5543	72.8904	106.896	78.6881	1.57818e-15	3.51864	up
PB.12729.1	1417	1350	1595	5514	4598	4942	104.951	100.228	116.879	409.207	338.833	358.728	1.23083e-07	1.75781	up
PB.12729.12	149	148	152	284	335	560	6.56354	6.73166	6.71514	12.9114	15.1931	23.3652	0.0290848	1.36706	up
PB.12729.2	77	61	79	273	227	189	7.99751	6.37548	8.10497	28.7993	23.4134	19.3274	0.0137413	1.63528	up
PB.12729.9	1638	1482	1593	3691	3166	3874	147.698	134.482	141.088	336.852	283.526	337.415	0.000829501	1.15838	up
PB.1273.4	181	87	190	21	83	0	3.77276	1.82828	3.97135	0.438434	1.74319	0.00208421	0.0134768	-2.18046	down
PB.12730.1	5	18	1	63	37	29	0.24149	0.795622	0.0752836	2.6709	1.52725	1.24257	0.0483979	2.40724	up
PB.12731.1	252	283	292	119	105	129	10.1693	11.316	11.7407	4.80402	4.2682	5.2605	0.043704	-1.25564	down
PB.12736.5	318	606	699	79	255	203	10.8188	20.7034	23.675	2.74097	8.78571	6.82973	0.0150281	-1.62146	down
PB.12737.1	50	53	50	870	691	494	3.02186	3.20765	3.00456	53.4609	41.99	28.8161	4.74171e-13	3.71722	up
PB.12745.2	88	56	100	529	444	188	1.86806	1.20665	2.11633	11.46	9.60313	3.9325	0.00846601	2.215	up
PB.12749.2	0	0	1	24	46	48	0.0142762	0.023398	0.208915	3.08885	5.88911	6.02609	1.57172e-05	6.8507	up
PB.12752.1	197	151	190	522	396	561	16.1581	12.2501	15.3579	42.0468	31.622	46.1435	0.00242819	1.42969	up
PB.12764.1	0	0	0	18	26	17	6.53731e-06	8.92487e-06	1.5131e-16	0.390126	0.539644	0.340276	9.26221e-05	Inf	up
PB.12788.1	372	297	421	1291	1213	874	23.3978	18.9341	26.5295	81.4012	76.4309	54.1878	9.40876e-06	1.59982	up
PB.128.3	71	90	49	768	329	573	1.77719	2.24421	1.22378	19.3475	8.31441	14.2216	8.37839e-05	2.96563	up
PB.12803.1	17	24	29	138	101	120	0.818426	1.15503	1.36766	6.66301	4.84447	5.48508	0.00766147	2.33126	up
PB.12807.5	5	0	0	37	21	21	0.150548	2.51761e-05	9.26919e-16	0.983643	0.574605	0.536222	0.00380873	3.93613	up
PB.12814.5	716	935	867	121	260	409	14.0122	18.3507	16.9592	2.40779	5.18654	7.92797	9.36899e-06	-1.69577	down
PB.12823.2	21	27	37	0	0	7	0.789584	1.02515	1.37033	5.71377e-06	0.000127866	0.26877	0.00597225	-3.61519	down
PB.1283.7	431	552	422	36	114	186	8.61005	11.0295	8.37117	0.7465	2.32667	3.68182	1.11974e-05	-2.08646	down
PB.12834.2	1821	1730	2022	890	856	951	51.7443	48.806	57.3803	25.1697	24.3256	27.2049	0.00237576	-1.0759	down
PB.12838.1	134	108	119	7	12	72	3.38617	2.71586	3.01206	0.185283	0.300485	1.8419	0.0204662	-2.00787	down
PB.12841.4	2	0	38	250	173	52	0.0603164	0.00654474	0.788709	5.2023	3.61064	1.06854	0.0150586	3.53123	up
PB.12842.1	108	82	51	13	7	13	5.0806	3.73158	2.40375	0.606986	0.323966	0.683063	0.00384361	-2.8967	down
PB.12849.1	5	31	0	338	293	51	0.140091	0.820934	8.72443e-06	9.07043	7.88553	1.36996	0.0094768	4.22462	up
PB.12849.2	0	1	0	25	42	25	4.30376e-05	0.0736617	1.04559e-25	1.01764	1.7167	1.00929	6.88808e-05	6.5136	up
PB.1285.3	471	628	817	295	190	117	11.5794	15.4062	19.9807	7.2978	4.7081	2.84644	0.000369164	-1.70101	down
PB.12876.7	63	90	112	5	7	1	9.31101	13.3919	16.0594	0.798312	1.04233	0.188961	1.99889e-05	-4.38303	down
PB.12880.2	163	210	143	28	20	24	14.8719	19.541	12.8536	2.70229	1.88533	2.09831	0.000131181	-2.86784	down
PB.12885.7	47	22	61	7	0	15	11.1078	5.3579	13.9085	1.87084	1.92371e-67	3.75498	0.0304822	-2.58766	down
PB.12891.1	213	145	165	42	36	25	9.81713	6.74467	7.60276	1.9997	1.71369	1.15894	0.00132016	-2.37712	down
PB.12893.5	16	51	26	2	3	11	0.487652	1.5135	0.754045	0.0774122	0.114449	0.314733	0.0461348	-2.55283	down
PB.12897.1	47	32	35	8	5	5	2.73521	1.85665	2.00224	0.483247	0.285156	0.29729	0.0288568	-2.6949	down
PB.12910.1	378	347	361	922	832	878	17.1687	16.0123	16.3208	42.0683	37.5118	38.8557	0.00141078	1.24792	up
PB.12912.1	472	531	470	208	174	185	18.2516	20.7952	18.1964	8.35695	7.02908	7.01915	0.00272173	-1.40534	down
PB.12920.1	1	3	2	375	328	618	0.11067	0.417779	0.212589	39.8432	34.7223	62.3487	5.24214e-16	7.76285	up
PB.12921.1	1284	1260	950	349	478	523	61.5661	60.1274	45.3699	16.7583	22.9599	25.3507	0.000107447	-1.39935	down
PB.12923.1	42	43	58	214	193	153	2.17765	2.25006	2.952	11.1473	10.0699	7.70226	0.00739396	1.93898	up
PB.12929.1	83	106	108	4	11	8	4.98176	6.33246	6.40305	0.258986	0.685277	0.510739	0.000100796	-3.71855	down
PB.12937.5	134	143	161	353	471	322	7.89387	8.54345	9.40902	20.7957	27.8427	18.4375	0.0106908	1.3576	up
PB.1294.1	51	44	62	241	391	383	2.30949	2.01552	2.78834	10.7296	17.1754	17.298	2.23643e-06	2.66338	up
PB.12946.1	176	204	257	620	579	521	7.09031	8.10018	10.3017	24.9323	23.0201	21.4149	0.00154291	1.40395	up
PB.12956.4	40	36	31	0	0	15	1.28317	1.13935	1.00745	1.2939e-05	1.07185e-10	0.485167	0.0214905	-2.8487	down
PB.12961.1	14	38	103	140	158	225	0.748333	1.97121	5.27395	7.08156	7.84912	11.3927	0.0219861	1.72847	up
PB.12979.1	437	417	406	1121	1232	1061	14.7654	14.0629	13.6354	37.8889	41.3617	35.6323	0.000110105	1.40849	up
PB.12997.3	0	84	0	513	456	134	0.000230271	5.80481	0.000664928	35.0036	30.962	9.01248	0.00300268	3.70195	up
PB.12997.6	414	178	399	606	681	975	36.8691	15.8906	34.6438	54.1728	59.2676	86.0471	0.0187386	1.15924	up
PB.13002.7	0	5	0	17	17	16	0.00671843	0.151325	1.12399e-19	0.505617	0.499503	0.459816	0.0207232	3.31339	up
PB.13023.1	8	28	7	39	117	75	0.60148	2.00874	0.512286	2.79637	8.27469	5.2175	0.0221103	2.40553	up
PB.13031.1	547	635	577	2011	1362	1504	19.0693	21.8114	20.0127	67.9261	45.7792	53.1221	2.79603e-05	1.44309	up
PB.13031.4	25	20	22	177	114	68	0.730399	0.580071	0.643848	4.96856	3.20247	1.90839	0.00619772	2.38872	up
PB.13034.1	401	335	419	72	82	142	22.8168	18.99	23.7106	4.10167	4.59078	8.24484	0.00011887	-1.99098	down
PB.13036.1	260	281	202	23	40	38	10.6064	11.5282	8.11917	0.942159	1.62285	1.53023	6.15489e-06	-2.90618	down
PB.13045.1	287	260	261	74	63	125	33.5247	30.3549	29.8618	8.67564	7.24981	13.9058	0.00681417	-1.65077	down
PB.13049.2	25	0	32	85	79	76	0.892563	5.00564e-06	1.17187	3.07388	2.86526	2.68499	0.0462993	2.03543	up
PB.1306.11	0	37	42	156	159	51	0.00706085	1.10767	1.24687	4.7293	4.84026	1.4756	0.036412	2.1859	up
PB.13061.2	2	4	6	191	110	33	0.154122	0.295872	0.446495	14.1945	8.20056	2.44029	0.0075637	4.76698	up
PB.13063.8	1171	1119	1299	306	381	747	24.3362	23.3462	26.9951	6.63774	8.23141	15.4371	0.000182713	-1.34861	down
PB.13068.2	112	272	221	0	0	58	2.67417	6.47689	5.1974	0.000788866	0.000679144	1.36028	8.05945e-05	-3.39197	down
PB.13075.11	307	290	226	96	172	72	5.91319	5.60119	4.33724	1.89966	3.39589	1.37833	0.0360096	-1.30727	down
PB.13075.13	232	275	303	20	19	75	6.8276	8.1407	8.89232	0.626229	0.574735	2.20239	3.85791e-06	-2.84962	down
PB.13075.3	26	29	20	0	0	0	0.503919	0.567271	0.392358	1.09704e-05	7.52106e-07	0.000201026	3.17683e-05	-Inf	down
PB.13076.5	0	0	94	360	389	228	0.000286428	1.64422e-05	1.98371	7.63594	8.22191	4.84197	1.34557e-08	3.34203	up
PB.13087.1	826	655	759	14	40	81	56.0182	45.0632	51.1007	1.03467	2.77413	5.41797	4.67107e-21	-4.07698	down
PB.13092.3	0	5	8	20	32	33	1.63265e-22	0.222473	0.370207	0.904409	1.45299	1.35128	0.0411528	2.68624	up
PB.13101.1	30	182	59	881	1524	869	1.17752	7.02337	2.27832	34.8054	59.8295	32.9009	1.07052e-07	3.57502	up
PB.13101.3	5	19	5	41	85	55	0.212317	0.734387	0.223871	1.64659	3.34051	2.08004	0.017864	2.62187	up
PB.13101.4	5	24	17	95	188	76	0.188652	0.870067	0.625441	3.54455	6.98267	2.72002	0.00398383	2.93954	up
PB.13108.7	197	192	176	580	477	495	14.9216	14.6362	13.2998	43.9068	36.1845	36.9184	0.0019957	1.42882	up
PB.1311.1	14742	11697	14893	3376	3992	5218	2196.04	1716.05	2095.86	489.045	563.189	784.235	1.23231e-05	-1.74398	down
PB.13110.2	74	66	59	184	172	225	4.75313	4.36622	3.79073	12.0578	11.2162	13.9164	0.0369604	1.51778	up
PB.13110.3	230	159	129	484	389	585	23.1528	15.8815	12.6888	47.1752	37.0204	58.3916	0.00200895	1.46394	up
PB.13116.4	429	411	247	830	753	646	8.32728	7.98075	4.77316	16.2254	14.5863	12.4824	0.0171043	1.00677	up
PB.13122.4	656	534	573	225	82	431	28.1964	22.9689	24.6256	9.64675	3.51071	18.3761	0.00848986	-1.28029	down
PB.13122.6	177	234	177	36	36	79	5.26241	7.0277	5.28392	1.10169	1.10506	2.31399	0.00457258	-1.98376	down
PB.13122.7	61	99	146	40	14	30	1.81574	2.97836	4.37323	1.22199	0.436074	0.905681	0.0433562	-1.89146	down
PB.13136.11	94	100	114	22	34	23	3.53698	3.76154	4.27829	0.849464	1.31664	0.869239	0.0323729	-1.9929	down
PB.13136.2	1907	2088	1824	903	890	868	57.1315	62.7164	54.3114	27.1848	26.622	25.6194	0.000896382	-1.15703	down
PB.13136.4	524	559	349	229	221	181	15.4629	16.5985	10.2595	6.81945	6.53956	5.29064	0.0119315	-1.21107	down
PB.13138.2	45	70	71	545	352	162	3.83143	5.88038	5.943	46.9398	29.8247	13.7586	0.0206243	2.47891	up
PB.13140.2	397	611	368	1339	1260	878	13.8118	21.5605	12.837	48.3815	44.8555	29.1947	0.000353325	1.31007	up
PB.13140.6	691	567	637	1302	1259	1874	43.614	34.8556	39.9352	77.8281	75.0579	122.536	0.000777572	1.1988	up
PB.13140.8	206	392	259	925	768	604	7.39458	13.854	9.32489	32.3067	26.837	21.8331	0.00050639	1.39629	up
PB.13147.1	619	546	651	170	210	463	103.237	91.0076	105.616	28.6598	34.6174	76.9165	0.00983525	-1.13203	down
PB.1315.2	57	99	136	14	17	44	1.25057	2.19048	2.97188	0.321135	0.380927	0.955055	0.0363286	-1.98241	down
PB.13152.1	6	6	7	69	49	16	0.172568	0.175012	0.19696	1.95249	1.39316	0.433046	0.0310019	2.78457	up
PB.13175.3	157	175	105	16	80	0	6.06216	6.77072	4.0477	0.64278	3.17336	0.00332986	0.00559661	-2.2227	down
PB.13175.5	20	42	48	6	7	4	0.714189	1.47602	1.67945	0.223954	0.268997	0.154694	0.0282349	-2.72206	down
PB.13175.6	100	134	120	13	20	23	1.70064	2.29641	2.05341	0.228954	0.354421	0.392232	0.00206448	-2.68579	down
PB.13175.7	16	75	34	0	10	0	0.641437	2.92103	1.32236	9.81697e-33	0.39893	1.2203e-24	0.041345	-3.67301	down
PB.13175.8	398	301	493	91	153	142	19.2271	14.6295	23.6924	4.50434	7.53237	6.80394	0.00121287	-1.65701	down
PB.13175.9	46	87	89	23	4	23	1.59484	3.0292	3.0599	0.817807	0.146001	0.772565	0.0363067	-2.17288	down
PB.13184.2	128	190	167	420	586	430	2.05455	3.0534	2.66518	6.77053	9.46231	6.74916	0.0012516	1.5385	up
PB.13188.1	447	317	492	28	43	32	15.7264	11.1775	17.0946	1.00649	1.55713	1.10804	9.33024e-12	-3.63994	down
PB.13188.2	1494	1110	1303	517	519	384	56.3383	42.0031	48.571	19.8907	19.7927	14.24	2.48307e-05	-1.49215	down
PB.13188.4	33	44	53	8	0	4	1.24416	1.67529	1.97425	0.315105	3.20692e-08	0.180533	0.0039613	-3.46394	down
PB.13191.3	93	79	129	451	389	400	8.52182	7.25264	11.7132	41.7749	35.8037	36.1052	7.09004e-05	2.01209	up
PB.13193.1	217	180	273	901	823	838	23.3571	19.5722	28.8709	92.9753	83.2295	90.1042	6.84674e-07	1.90468	up
PB.13195.2	806	944	848	242	413	386	29.0269	34.098	30.7036	8.91679	15.2291	13.865	0.00049307	-1.34664	down
PB.13196.1	972	846	1006	371	522	309	132.975	114.489	137.05	48.1151	66.4636	43.3947	0.000979825	-1.26399	down
PB.13201.13	115	110	58	371	333	154	4.65095	4.44193	2.37259	14.8007	13.3462	6.19172	0.0256126	1.56854	up
PB.13219.10	0	0	0	46	37	24	0.0130231	0.000122197	0.000365297	1.51464	1.21353	0.776745	5.52605e-06	Inf	up
PB.13237.16	33	14	68	0	0	7	1.47704	0.649441	2.99902	3.96608e-33	2.92545e-51	0.300342	0.0278339	-4.05661	down
PB.13237.18	0	0	66	176	112	112	9.5468e-29	2.92407e-15	5.33038	14.4237	9.03979	9.04745	0.00213616	2.56527	up
PB.13237.3	149	122	54	0	0	23	7.96122	6.53683	2.87004	1.43769e-30	9.85404e-33	1.22966	0.000156133	-3.83485	down
PB.13242.2	200	189	90	0	41	79	5.75265	5.38703	2.63838	5.46629e-13	1.18227	2.3418	0.0134314	-2.01846	down
PB.13242.5	101	32	62	0	15	10	3.10525	0.965305	1.91431	1.391e-15	0.48015	0.342954	0.0111492	-2.99812	down
PB.13243.3	0	0	8	39	19	23	2.72837e-08	1.18194e-07	0.356683	1.8102	0.86962	1.02002	0.0124562	3.3059	up
PB.13246.1	275	217	281	24	14	66	14.6403	11.7099	14.8407	1.31044	0.769591	3.42841	3.8214e-06	-2.91724	down
PB.13246.3	24	20	15	1	0	1	0.590454	0.492575	0.370475	0.0373926	8.51217e-08	0.0303772	0.00133823	-4.90744	down
PB.13248.1	122	92	107	613	489	393	11.2575	8.53007	9.74367	58.0755	45.4934	35.4323	3.06971e-06	2.18759	up
PB.13254.5	96	53	73	295	258	155	5.92953	3.32904	4.56694	18.1382	15.8058	9.42313	0.0122215	1.63844	up
PB.13258.1	663	618	584	290	280	349	26.143	24.6598	22.9709	11.6034	11.2403	13.5192	0.0174384	-1.04904	down
PB.13258.2	1	62	56	176	145	85	0.0460502	1.55144	1.39474	4.43918	3.68152	2.03893	0.0396132	1.74747	up
PB.13259.13	326	403	466	99	216	220	5.37206	6.64891	7.69558	1.66205	3.58729	3.62422	0.0237308	-1.18602	down
PB.13259.8	1286	728	1026	237	377	572	28.5486	16.2099	22.7891	5.33025	8.5586	12.638	0.00724632	-1.38693	down
PB.13262.6	36	35	24	0	0	2	3.46788	3.41009	2.31927	7.06406e-21	0	0.190284	0.000147893	-5.58324	down
PB.13263.3	123	76	116	9	7	70	6.72943	4.12987	6.36513	0.529257	0.411694	3.98611	0.0397134	-1.89376	down
PB.13265.1	27	57	13	1780	1869	604	1.76461	3.66807	0.855194	113.296	118.341	38.2992	1.74183e-06	5.42818	up
PB.13271.1	188	124	69	0	0	14	6.98888	4.5995	2.55635	3.15214e-05	1.14922e-06	0.557671	1.62607e-05	-4.78205	down
PB.13272.1	1127	1012	1327	3254	3119	3362	83.6832	74.3721	97.8509	241.026	229.162	247.598	1.12944e-05	1.4605	up
PB.13281.3	2339	1829	2355	374	614	556	195.381	153.596	195.353	31.5152	51.7034	45.8976	1.25409e-10	-2.10891	down
PB.13281.4	898	870	806	154	299	176	79.4229	77.628	70.773	13.7395	26.6467	15.4858	6.6735e-08	-2.06334	down
PB.13286.2	11	21	10	114	124	76	0.817759	1.51377	0.711791	8.24462	8.96744	5.23193	0.00185363	2.87638	up
PB.13293.4	100	76	122	273	263	225	7.12755	5.40206	8.51615	19.4536	18.8239	15.6736	0.041657	1.32101	up
PB.13293.6	260	167	200	1092	522	644	15.4304	9.99925	11.7403	66.1297	31.4185	37.4226	0.00798945	1.81651	up
PB.13303.1	21	32	30	2	1	4	0.868582	1.3123	1.21333	0.0890514	0.0419465	0.171967	0.00660388	-3.5886	down
PB.13308.5	0	6	0	59	88	30	6.93566e-09	0.633862	4.94486e-11	6.03739	8.88981	2.92259	5.39229e-05	4.87039	up
PB.13309.14	208	187	241	743	642	881	3.47635	3.15564	4.03864	12.6798	10.8988	14.3044	5.73536e-06	1.80471	up
PB.13342.1	349	447	382	1337	966	945	6.76346	8.61586	7.38878	26.2832	19.0219	18.2162	9.48409e-05	1.43526	up
PB.13357.1	332	455	253	0	0	0	10.87	14.9508	8.21844	5.35967e-24	1.60218e-23	8.7332e-05	1.97966e-28	-Inf	down
PB.13357.3	1020	810	902	0	0	2	35.8151	28.5893	31.2511	2.48552e-19	1.80526e-20	0.0917859	1.27699e-58	-10.4309	down
PB.13357.4	21	21	25	0	0	0	0.617134	0.602543	0.712279	1.09213e-99	0	5.07405e-98	5.29191e-05	-Inf	down
PB.13362.1	411	452	435	87	121	103	12.778	14.118	13.515	2.76322	3.82766	3.18653	2.26051e-05	-2.08976	down
PB.13362.5	675	600	644	118	183	178	11.7242	10.4829	11.2471	2.10126	3.27385	3.09539	1.28465e-06	-2.03113	down
PB.13369.1	1530	1322	1521	4741	4514	5366	66.0684	57.1165	64.8813	204.306	193.949	226.452	2.63993e-07	1.71241	up
PB.13369.3	0	0	8	119	44	21	0.000111809	1.87358e-29	0.26698	3.88631	1.44643	0.661361	0.0463335	4.48605	up
PB.13373.1	46	34	39	0	15	2	3.07435	2.2748	2.56327	1.69883e-15	1.02403	0.148053	0.0198756	-2.84441	down
PB.13373.2	139	142	117	22	51	36	10.2823	10.5668	8.40089	1.68327	3.80725	2.69332	0.0236946	-1.89736	down
PB.13375.1	16	30	20	115	81	71	1.11432	2.0281	1.36315	7.83534	5.4355	4.86513	0.0450013	1.99029	up
PB.1338.4	143	74	141	240	475	510	3.2941	1.70632	3.28029	5.45592	10.8474	11.9864	0.00567337	1.74361	up
PB.13382.11	390	465	437	2376	1741	1258	50.4634	60.2848	55.5402	305.233	224.728	159.451	5.95664e-05	2.02687	up
PB.13382.6	1096	1029	1315	4999	3851	5080	162.766	152.89	188.06	744.803	563.477	738.777	1.23159e-09	1.98912	up
PB.13383.2	662	787	659	225	284	227	24.1658	28.6606	23.9632	7.9702	10.1196	8.3001	0.000139092	-1.54636	down
PB.13385.2	203	174	147	43	72	47	6.11088	5.29695	4.43888	1.31478	2.17888	1.39797	0.0209552	-1.72429	down
PB.1339.5	25	14	29	165	114	51	0.78241	0.450886	0.930176	5.32895	3.71407	1.55251	0.0260075	2.24275	up
PB.13397.2	27	23	16	131	192	165	1.45511	1.22879	0.875151	7.06246	10.313	8.65903	0.000226899	2.85697	up
PB.13398.1	10	15	28	96	94	58	0.943045	1.32442	2.44555	8.18883	8.02876	4.98497	0.0294129	2.19566	up
PB.1340.1	406	460	461	1137	997	1073	14.1807	16.1492	16.1448	39.838	35.0542	37.3123	0.000894662	1.24504	up
PB.13401.3	54	82	70	0	1	41	2.42095	3.65919	3.1099	6.87367e-31	0.0735075	1.81737	0.0285203	-2.30608	down
PB.13403.5	72	15	47	0	0	0	2.54056	0.538402	1.66486	3.29763e-80	6.14892e-59	6.4549e-14	0.000141952	-Inf	down
PB.1341.1	35	61	49	196	178	150	1.54495	2.69708	2.17128	8.78932	7.95881	6.43041	0.0148902	1.82696	up
PB.13415.3	420	380	634	128	181	136	13.2108	11.8678	19.5951	4.10009	5.73863	4.23192	0.000262745	-1.71902	down
PB.13415.8	448	465	499	231	360	129	15.3635	15.8519	16.8631	8.00859	12.4087	4.4083	0.0452898	-1.00418	down
PB.1342.1	74	67	85	174	210	249	6.667	6.04689	7.63307	15.5399	18.4939	23.2168	0.037651	1.45752	up
PB.1342.3	3	6	9	44	52	46	0.343861	0.618063	0.883583	4.24843	4.96405	4.5521	0.0119993	2.95263	up
PB.13420.1	476	443	471	143	143	148	19.5658	18.273	19.1497	5.96168	5.93423	5.97635	0.000341955	-1.70838	down
PB.13420.2	597	441	596	102	179	164	26.9371	19.932	26.5834	4.72487	8.17607	7.28573	1.88874e-05	-1.90676	down
PB.13424.3	19	23	19	3	3	0	0.454711	0.55657	0.454506	0.0893627	0.0762676	7.3256e-62	0.0145541	-3.38078	down
PB.13426.1	21	0	12	74	78	61	0.654394	0.00961071	0.375596	2.22397	2.3684	1.85372	0.0111726	2.64875	up
PB.13429.1	102	108	116	8	8	48	5.60847	5.96544	6.34917	0.47333	0.445784	2.6129	0.00818822	-2.36791	down
PB.13440.3	1600	1340	1561	456	605	616	36.463	30.5931	35.0369	10.5495	13.9938	13.6897	2.76165e-05	-1.45366	down
PB.13440.7	119	169	95	0	63	10	4.27791	6.09604	3.37504	5.35876e-05	2.32321	0.373036	0.00414718	-2.42322	down
PB.13444.4	0	13	7	87	134	33	0.00044275	0.448036	0.233602	3.0065	4.60441	1.10998	0.00716073	3.64476	up
PB.13453.1	687	712	779	330	325	428	51.7393	53.0052	58.043	24.0882	23.5261	31.9634	0.0136492	-1.03529	down
PB.1346.1	2	5	6	25	54	44	0.0942749	0.248016	0.276258	1.19081	2.52008	1.88135	0.00831501	3.21675	up
PB.13465.13	5631	5397	4718	899	1299	1086	587.786	562.497	494.512	93.1334	134.826	115.274	2.91961e-12	-2.29055	down
PB.13465.7	15326	11511	15902	1993	3232	3723	2632.05	1956.35	2670.64	336.283	537.478	662.567	3.80505e-09	-2.28494	down
PB.13465.8	214	205	247	758	649	615	9.98466	9.58421	11.4666	35.3882	30.0571	28.6528	0.000146034	1.57236	up
PB.13471.4	81	104	38	258	233	143	2.06167	2.6606	0.976038	6.7013	6.04943	3.54296	0.0346941	1.47927	up
PB.13478.3	323	247	213	80	85	131	17.5085	13.4396	11.516	4.46029	4.67	7.089	0.0226391	-1.43109	down
PB.13479.1	178	229	186	849	854	646	7.35822	9.39662	7.63869	34.4288	34.5271	26.6226	6.77626e-07	1.95754	up
PB.13479.2	1	15	3	64	43	26	0.0402701	0.368914	0.07999	1.5109	1.0029	0.601699	0.0201153	2.79037	up
PB.13482.1	172	183	183	43	53	53	10.9177	11.6124	11.5307	2.84029	3.49818	3.36657	0.0101442	-1.88035	down
PB.13487.2	23	12	18	204	159	261	0.911092	0.465709	0.714354	8.0485	6.24516	9.92073	8.74436e-07	3.52696	up
PB.13487.3	5	20	18	164	97	61	0.17379	0.593827	0.556701	5.01163	2.95581	1.77189	0.00352748	2.87876	up
PB.13487.4	14	29	8	82	82	113	0.546094	1.06344	0.300871	3.08234	3.06663	4.07342	0.0122314	2.42078	up
PB.13492.2	1042	772	907	360	286	729	53.9309	39.3367	46.7962	18.086	14.3531	37.9238	0.0267013	-1.01072	down
PB.13508.1	283	209	296	44	48	207	215.912	161.167	211.184	35.5357	36.0832	172.299	0.0309427	-1.42072	down
PB.1351.2	1338	1224	1394	393	645	935	43.0497	39.4822	45.0004	12.9816	21.2466	30.3365	0.00531775	-1.03012	down
PB.13515.2	974	875	985	376	436	486	121.243	109.875	120.316	47.4118	54.6832	60.4448	0.00279902	-1.1552	down
PB.13521.1	52	42	33	0	0	5	1.83999	1.54007	1.16997	0	0	0.17151	0.000260186	-4.68143	down
PB.13525.5	98	84	204	5	0	39	2.07894	1.79831	4.29009	0.123951	2.39776e-12	0.810538	0.00530509	-3.15109	down
PB.13526.2	396	377	380	921	733	793	32.0972	30.5343	30.14	74.6492	59.1454	62.2763	0.00958925	1.05651	up
PB.13529.2	152	207	71	954	595	509	7.53281	10.2645	3.49372	48.0989	29.9519	24.9931	0.000269811	2.23189	up
PB.13529.7	0	0	0	80	29	22	5.19585e-161	3.99823e-210	2.70458e-239	3.17665	1.17562	0.849435	0.000798861	Inf	up
PB.13535.1	3458	2924	3914	728	778	2116	109.678	94.178	125.407	23.5946	25.2429	66.3068	0.000222364	-1.5316	down
PB.13539.1	27	43	34	0	0	0	2.28549	3.61087	2.8031	0	0	2.96759e-09	5.30332e-06	-Inf	down
PB.13539.3	16	19	17	0	0	0	0.560437	0.686526	0.610246	0	0	0	0.000143421	-Inf	down
PB.13539.4	129	69	127	0	0	0	4.93508	2.67388	4.81112	0	0	5.6439e-06	2.02769e-11	-Inf	down
PB.13548.3	10	32	9	194	134	92	0.199217	0.623152	0.177679	3.83099	2.65434	1.75394	0.000275769	3.01963	up
PB.13555.2	38	106	48	19	1	8	1.28366	3.60791	1.60885	0.669946	0.0587419	0.269114	0.0219057	-2.79929	down
PB.13568.2	78	85	124	304	242	290	1.93486	2.13275	3.07071	7.63294	6.04057	6.99692	0.0132855	1.5139	up
PB.13568.3	1180	826	1022	4240	3136	3236	51.0642	35.5234	44.0926	178.398	132.001	140.207	5.12026e-08	1.77789	up
PB.13568.7	7502	7496	9091	30061	24008	31077	339.486	336.1	409.158	1317.63	1054.2	1403.38	0.000317666	1.79334	up
PB.13569.2	63	119	163	522	352	428	2.1396	4.07626	5.50945	18.3644	12.2902	14.1446	0.000138481	1.88943	up
PB.13579.1	0	3	0	501	145	154	0.012342	0.0587561	0.000223718	8.92786	2.60419	2.72193	0.000315995	8.04827	up
PB.1358.4	0	16	0	42	41	19	2.81605e-13	0.566123	3.85748e-58	1.4588	1.40246	0.65181	0.0373541	2.66087	up
PB.13589.2	95	87	55	224	196	213	9.13728	8.40269	5.17666	21.2624	18.4959	19.868	0.0489957	1.38877	up
PB.13594.2	0	3	0	91	132	72	2.65186e-05	0.0684637	1.12901e-06	2.10186	3.05999	1.60081	1.83397e-08	6.6091	up
PB.13595.7	0	0	0	26	38	38	2.82483e-08	1.73958e-24	0.00103606	1.33424	1.97575	2.01904	7.34512e-06	Inf	up
PB.13623.10	861	1017	700	420	481	276	18.3571	21.7757	14.8628	9.06549	10.3584	5.74088	0.00332872	-1.16073	down
PB.13623.11	302	321	293	170	118	46	45.6826	48.6094	43.4885	26.0254	17.5661	6.80258	0.0107338	-1.48796	down
PB.13623.12	527	975	424	173	146	156	10.9945	20.4698	8.81138	3.69571	3.10739	3.16805	0.0100979	-2.04339	down
PB.13623.2	1466	1149	1133	695	553	447	27.3538	21.5317	21.0887	13.1664	10.4509	8.16373	0.00132441	-1.17636	down
PB.13623.4	303	558	333	0	1	0	6.77768	12.5281	7.39803	1.41754e-11	0.0276014	0.00035016	3.6295e-21	-10.2555	down
PB.13623.5	721	706	721	82	122	36	15.1237	14.9254	15.0641	1.75932	2.61635	0.745046	3.11385e-14	-3.19526	down
PB.13623.6	15	127	29	0	0	0	0.303923	2.59264	0.594418	0.00137115	0.00211322	7.58523e-08	0.0245275	-Inf	down
PB.13623.7	704	729	710	298	343	220	15.5654	16.1822	15.6458	6.68894	7.67255	4.74681	0.000996238	-1.34595	down
PB.13623.8	456	162	431	134	91	62	10.1356	3.63168	9.55278	3.02684	2.0607	1.36131	0.0323317	-1.90665	down
PB.13626.6	356	336	371	1110	1085	1262	30.3206	28.8069	31.207	95.5052	91.9208	104.496	3.28744e-06	1.67289	up
PB.13626.7	47	68	23	217	140	99	1.68282	2.44033	0.830367	7.93417	5.12898	3.3804	0.0353397	1.69716	up
PB.1363.4	89	134	211	702	539	274	3.58244	5.37272	8.40415	28.4324	21.6601	10.8247	0.0216146	1.77236	up
PB.13640.1	15	14	24	263	96	328	1.64531	1.5055	2.54229	27.438	10.0374	33.6863	0.00130217	3.67002	up
PB.13648.1	669	608	752	174	308	274	46.1904	41.7142	51.5836	11.8857	20.9103	18.8844	0.000430107	-1.45354	down
PB.13650.1	517	456	453	201	179	173	14.2273	12.3703	12.4941	5.30497	4.73561	4.83661	0.00336791	-1.39645	down
PB.13651.6	524	461	526	303	218	188	21.5985	19.0716	21.7137	12.8884	9.25516	7.84336	0.0184778	-1.1226	down
PB.1367.1	8	7	0	406	295	284	0.461664	0.429375	0.00176233	22.8722	16.4432	15.8387	3.51276e-18	6.00855	up
PB.1367.3	0	1	2	30	27	23	1.02541e-89	0.175148	0.373596	4.54065	3.96169	3.56327	0.00102455	4.71102	up
PB.13672.1	313	278	302	14	7	202	7.41889	6.53172	7.13653	0.339491	0.165428	4.8442	0.00166295	-2.01816	down
PB.13678.3	0	0	0	289	276	235	0.00294589	3.1138e-08	0.00307296	6.86294	6.52468	5.40401	2.25673e-22	Inf	up
PB.13680.13	614	664	675	1537	1279	1240	18.8756	20.6054	20.7206	48.0959	40.0046	37.3098	0.00565812	1.02547	up
PB.13681.3	378	324	321	941	769	942	10.9913	9.5971	9.37817	28.5354	23.1151	26.4453	0.000504694	1.34529	up
PB.13682.1	363	348	333	855	709	746	17.8058	17.346	16.1997	43.6411	35.9977	35.2377	0.0065272	1.11672	up
PB.13692.2	570	427	593	104	132	224	14.42	10.8366	14.9808	2.64492	3.35573	5.58477	5.30329e-05	-1.81662	down
PB.13698.1	67	45	50	0	1	4	9.1578	6.28603	6.96044	0	0.136636	0.579462	4.55643e-05	-5.03881	down
PB.13701.1	56	47	29	202	175	192	2.10693	1.78788	1.08406	7.70392	6.66446	7.10395	0.00378445	2.07883	up
PB.13705.4	151	346	415	900	1162	785	11.5527	26.6954	31.5333	68.9573	88.5331	58.7996	1.72219e-05	1.61515	up
PB.13709.1	267	241	263	23	26	89	83.83	75.8278	79.8424	7.6374	8.48027	28.4454	5.77974e-05	-2.50449	down
PB.1371.3	56	170	234	0	20	0	1.50957	4.54222	6.15684	0.000259127	0.555903	1.29524e-06	0.00111874	-4.55841	down
PB.13722.1	3372	2367	3429	1257	1585	1597	63.5436	44.1101	64.2439	23.431	29.6338	29.9963	0.00214259	-1.07694	down
PB.13727.1	0	2	5	73	65	126	0	0.568277	1.02224	15.6105	13.2642	25.453	1.81057e-06	5.21419	up
PB.13729.2	287	158	234	460	478	541	15.1763	8.46303	12.2932	24.6536	25.6538	27.6242	0.0243227	1.09156	up
PB.1373.1	104	149	98	12	40	0	6.77269	9.75961	6.21742	0.808075	2.57419	3.92765e-06	0.00150422	-2.78951	down
PB.13733.1	318	314	270	14	22	19	12.5416	12.4691	10.5718	0.598456	0.878362	0.74357	8.94593e-11	-4.06423	down
PB.13735.1	5	2	22	99	82	142	0.401242	0.14479	1.58911	7.24816	5.88799	9.93008	0.000197543	3.44639	up
PB.13743.1	89	77	122	234	302	283	7.19515	6.2365	9.68796	19.1765	24.6318	22.5943	0.0168431	1.47779	up
PB.13752.1	90	73	80	3	11	32	5.22406	4.17179	4.62231	0.22299	0.630631	1.92757	0.0150674	-2.42339	down
PB.13756.1	3676	2483	3078	651	936	769	412.63	278.184	345.84	70.3042	102.926	86.6381	6.94979e-10	-2.00257	down
PB.13756.2	5827	5165	6052	685	1231	1189	997.046	866.214	999.375	112.556	200.74	211.065	4.30597e-14	-2.48541	down
PB.13756.3	1417	1234	1794	600	814	461	257.689	220.629	320.149	106.529	143.245	86.3663	0.000298626	-1.27747	down
PB.13756.5	1088	539	1447	0	76	0	194.201	95.0306	256.363	0.000421139	13.2353	0.020578	1.86014e-07	-5.38029	down
PB.13756.6	5489	4522	4846	517	794	1355	1077.14	871.439	933.482	98.4947	149.883	275.96	1.43166e-14	-2.50452	down
PB.13759.9	0	63	46	119	144	174	1.12323e-32	1.33525	0.981456	2.54316	3.08546	3.59038	0.014701	1.98582	up
PB.13766.6	9	6	21	69	74	47	0.799373	0.529401	1.81674	6.05441	6.4125	4.04784	0.0302701	2.36597	up
PB.13770.1	1646	1082	1429	579	649	751	63.1551	41.2919	54.4705	21.6696	24.2278	28.9987	0.00249623	-1.10109	down
PB.13779.1	848	823	899	379	397	416	19.3954	18.9046	20.4598	8.79006	9.19602	9.33128	0.00411404	-1.13711	down
PB.13782.1	282	338	294	866	943	559	11.9723	14.1547	12.4895	35.1943	37.9416	23.8335	0.000743883	1.34356	up
PB.13783.4	10	22	25	270	201	171	0.317835	0.685721	0.759391	8.22056	6.11984	5.03692	9.76622e-07	3.46655	up
PB.13783.6	39	101	39	284	192	141	1.35643	3.4629	1.34786	9.85526	6.66373	4.79583	0.0117646	1.76151	up
PB.13785.1	120	127	137	455	362	346	7.24061	7.68399	8.22615	27.5749	21.7346	20.6882	0.00270595	1.56941	up
PB.13790.3	15	19	31	220	163	49	0.315885	0.390902	0.633474	4.54409	3.38071	0.98644	0.0338744	2.69914	up
PB.13803.3	0	0	0	68	67	17	3.86087e-05	4.21911e-05	3.38591e-05	3.32535	3.27804	0.825521	1.23641e-05	Inf	up
PB.13814.1	2390	2208	2319	404	495	738	51.6192	47.7324	50.2541	8.79938	10.8268	15.8342	1.06119e-10	-2.10579	down
PB.13817.1	113	97	35	0	0	38	1.90455	1.65156	0.604034	0	0	0.630565	0.022944	-2.70235	down
PB.13823.4	1203	1103	1405	250	0	209	60.8295	55.7434	70.9539	12.6239	0.00673491	10.527	2.73879e-17	-3.04106	down
PB.13823.6	108	112	75	3	22	20	2.21277	2.32943	1.54872	0.0704041	0.472339	0.403451	0.00334657	-2.73895	down
PB.13823.7	11	1	78	412	673	198	0.572149	0.0828489	3.94879	20.8102	33.7803	10.0099	0.00190502	3.79464	up
PB.13823.9	573	356	377	0	0	173	32.6332	20.2385	21.3798	8.6862e-32	2.13158e-81	9.85331	1.57086e-05	-2.93276	down
PB.13826.1	64	45	48	0	0	32	3.08334	2.20735	2.33433	0	0	1.49957	0.0432827	-2.31037	down
PB.13834.1	52	38	82	268	285	147	4.40724	3.19528	6.93674	21.9615	23.3398	12.6404	0.00230073	1.99089	up
PB.13840.1	113	81	178	0	0	0	3.66064	2.65805	5.77523	4.59588e-05	0.00015579	0.000725429	2.17787e-12	-Inf	down
PB.13850.1	152	124	123	31	25	58	9.01518	7.20528	7.32397	1.77326	1.45492	3.58884	0.0288167	-1.83316	down
PB.13858.2	0	50	48	169	295	140	0.0027292	1.37954	1.33009	4.7117	8.16994	3.84884	0.00128818	2.60046	up
PB.13869.16	208	312	290	23	29	52	4.04406	6.09287	5.66603	0.453606	0.588647	1.00662	1.55719e-06	-2.98428	down
PB.13869.9	2283	1455	1526	0	0	696	46.847	29.8852	31.385	4.11913e-25	2.5091e-33	14.2418	6.64472e-06	-2.9353	down
PB.1387.1	452	447	471	114	165	141	17.9256	17.7909	18.6301	4.62948	6.63779	5.52394	0.000301084	-1.73479	down
PB.13879.1	287	242	239	640	681	635	44.8391	37.8644	36.6027	103.53	108.317	97.1291	0.00187552	1.31881	up
PB.13880.2	132	159	155	636	715	516	7.7716	9.27977	9.00211	37.3509	41.7869	30.336	1.86609e-06	2.03647	up
PB.13883.2	341	173	286	62	66	111	9.11872	4.64473	7.59399	1.71334	1.80753	2.92617	0.0037512	-1.77279	down
PB.13883.4	191	98	26	10	0	0	4.9321	2.55066	0.687342	0.275159	0.000109947	1.68349e-05	0.0184487	-5.01546	down
PB.13883.5	104	163	179	0	54	46	2.57332	4.05053	4.40502	5.72708e-05	1.36271	1.12596	0.00580896	-2.18198	down
PB.13885.2	37	65	28	223	174	162	0.634432	1.13032	0.496987	3.90491	3.0501	2.74543	0.00414526	2.07945	up
PB.13886.1	1	6	1	99	118	186	0.326621	1.94964	0.313602	31.002	36.1728	59.1343	6.41649e-09	5.64148	up
PB.13895.3	332	268	323	99	81	141	17.0902	13.7617	16.4998	5.16143	4.21303	7.13778	0.00716073	-1.5514	down
PB.13906.2	512	418	514	1125	953	1827	28.7583	23.5484	28.5982	64.047	53.7245	102.105	0.0177249	1.40827	up
PB.13908.3	3069	2832	2949	995	1278	1390	191.963	178.16	184.43	62.2809	80.2063	87.4316	0.000116828	-1.301	down
PB.13911.2	3	1	5	16	31	18	0.162498	0.0841707	0.248837	0.866449	1.66354	0.904901	0.0389986	2.81645	up
PB.13919.2	5	17	14	87	78	34	0.395978	1.33822	1.07222	6.70455	6.01645	2.61753	0.0235653	2.44001	up
PB.13929.2	77	45	19	0	0	0	3.10218	1.80679	0.768911	3.35589e-12	4.59753e-07	6.73482e-08	7.19395e-05	-Inf	down
PB.13938.2	0	0	51	76	82	120	0.000214885	0.000472416	1.76564	2.71917	2.90231	4.15347	0.0119106	2.41543	up
PB.13939.2	150	105	113	0	0	35	10.3183	7.14616	7.71367	1.71817e-05	1.38494e-05	2.41312	9.10927e-05	-3.41006	down
PB.13940.1	32	35	20	118	164	205	1.75976	1.89681	1.09957	6.31313	8.59995	11.1077	0.00141474	2.4592	up
PB.13941.1	907	878	873	376	416	455	36.9829	35.94	35.7125	15.2237	16.8585	18.2278	0.00446369	-1.12016	down
PB.13946.1	3	40	39	386	387	96	0.119894	1.51564	1.46953	14.3025	14.4066	3.58649	0.00704616	3.37907	up
PB.13946.4	20	0	0	203	107	41	0.890755	4.22368e-11	0.000566996	8.68254	4.60525	1.78166	0.0156809	4.08442	up
PB.1395.1	3636	3287	3631	1494	1602	1961	266.216	237.982	263.57	109.912	116.862	148.168	0.00188613	-1.08968	down
PB.13957.2	57	53	81	160	199	210	3.8952	3.59362	5.4431	10.9854	13.4895	13.9261	0.0348474	1.54578	up
PB.13957.3	145	166	135	480	437	334	7.86561	9.02724	7.22759	26.3784	23.846	17.6277	0.00408714	1.45882	up
PB.13962.11	6	32	32	137	149	71	0.247836	1.33134	1.32346	5.69706	6.13136	2.77887	0.00806885	2.32453	up
PB.13964.5	67	60	65	6	0	12	4.31307	3.86572	4.08953	0.450125	0.000323508	0.798324	0.0015314	-3.43637	down
PB.13968.5	17	50	17	0	0	1	0.615802	1.75027	0.598944	5.61239e-38	3.08556e-06	0.0563304	0.00225499	-6.39803	down
PB.1397.1	2314	2412	2336	497	526	473	39.8791	41.5105	39.7843	8.7414	9.22351	8.01103	3.44587e-12	-2.26789	down
PB.1398.7	649	375	458	252	92	318	31.0453	17.7853	21.8908	11.9036	4.32934	15.6092	0.0482149	-1.19083	down
PB.13983.2	212	186	152	65	8	105	22.3997	19.7063	15.8786	6.74657	0.92264	10.8721	0.0235557	-1.65042	down
PB.13983.3	1356	1175	1375	332	389	348	112.005	97.2763	111.63	26.9396	31.424	27.5651	5.44157e-08	-1.89944	down
PB.13983.5	277	263	263	0	0	101	20.6976	19.8487	19.4039	6.44321e-27	2.4718e-21	7.20034	1.34897e-06	-3.00507	down
PB.13985.1	172	187	172	44	44	54	15.5131	16.4744	15.456	3.80341	3.75226	5.03073	0.00862827	-1.92995	down
PB.14015.1	39	52	52	3	3	13	2.60493	3.46744	3.47743	0.229287	0.242497	0.919142	0.0116394	-2.93134	down
PB.14020.1	70	44	69	3	4	34	8.90878	5.60705	8.71188	0.42974	0.553451	4.473	0.0479423	-2.17864	down
PB.14023.2	158	131	171	34	54	54	9.87593	8.15103	10.4797	2.16159	3.42139	3.32646	0.0295392	-1.72503	down
PB.14034.2	5	10	10	90	92	74	0.221839	0.482541	0.467252	4.07953	4.14006	3.17519	0.000878589	3.32954	up
PB.14039.1	203	275	224	590	633	447	9.92426	13.5551	10.9285	29.5638	31.6734	21.7408	0.00720262	1.22196	up
PB.1404.2	24	32	0	145	74	156	1.83794	2.39632	2.99906e-27	10.9763	5.53321	11.8268	0.00160389	2.72169	up
PB.1404.7	95	119	62	920	441	526	5.6567	6.99432	3.64499	55.3612	26.2272	31.3595	0.000301725	2.74612	up
PB.1404.9	112	174	22	1274	348	600	9.45174	14.4488	1.81121	107.285	28.9063	51.1057	0.0453122	2.82684	up
PB.14040.1	423	376	337	177	183	178	25.488	22.8115	20.1293	10.8961	11.2573	10.599	0.0418883	-1.10763	down
PB.14041.4	457	483	398	159	218	181	42.1064	44.2151	36.1319	14.5732	19.7496	16.821	0.00886505	-1.29031	down
PB.14045.1	533	457	472	122	247	325	25.2529	21.6437	22.427	5.70621	11.4502	15.3758	0.0224556	-1.10185	down
PB.1405.2	202	194	187	482	500	298	4.79561	4.62282	4.43265	11.467	11.8608	6.97236	0.0332092	1.10334	up
PB.14059.1	40	51	38	5	0	6	1.13203	1.44285	1.08549	0.139589	1.32548e-05	0.172495	0.003075	-3.57314	down
PB.14067.1	0	0	18	60	180	64	1.11534e-07	0.00608213	0.609125	2.10276	6.27931	2.08932	0.0122703	4.04123	up
PB.14067.2	75	78	36	439	503	199	3.46474	3.60339	1.64684	20.5372	23.4409	8.89666	0.00103918	2.56262	up
PB.14067.3	124	91	77	794	848	474	6.28081	4.62534	3.83174	40.9386	43.4644	23.4087	1.43068e-08	2.82443	up
PB.14075.2	7	3	15	17	72	76	0.38421	0.168253	0.80166	0.914308	3.76882	3.78397	0.0414729	2.69128	up
PB.14089.1	0	0	0	23	26	102	0	0	0	6.11631	6.74503	30.0388	0.00719747	Inf	up
PB.14094.1	86	70	64	9	18	10	25.2956	20.9136	18.2806	3.03773	5.56505	3.10911	0.0117083	-2.60358	down
PB.14100.1	1560	1360	1671	548	640	867	67.4703	58.5745	71.5135	23.4752	26.4262	36.425	0.000803899	-1.18751	down
PB.14103.2	229	213	267	19	52	21	15.1843	14.2399	17.5326	1.36377	3.54197	1.41155	6.09828e-06	-2.97858	down
PB.14103.4	447	477	402	108	78	145	26.4956	28.5462	23.4178	6.69344	4.77569	8.64327	3.14935e-05	-2.0278	down
PB.14103.5	337	277	354	53	57	118	24.5277	20.1218	25.2386	4.06844	4.20755	8.57751	0.000164621	-2.11195	down
PB.14107.1	1160	981	1097	454	459	634	80.991	67.4027	75.9463	30.4684	31.1199	44.7865	0.00389975	-1.09371	down
PB.14108.8	1071	852	1207	216	282	564	548.555	428.85	591.273	109.851	136.986	344.96	2.8146e-05	-1.58541	down
PB.14112.2	0	0	0	21	22	16	1.14845e-07	1.26833e-18	1.37729e-13	1.07118	1.09985	0.773417	0.000105325	Inf	up
PB.14114.1	833	769	992	2381	2124	1910	42.1338	38.5974	49.8392	118.917	105.282	96.7146	0.000181953	1.27599	up
PB.14119.1	10	18	6	79	89	38	0.265616	0.481929	0.154555	2.07872	2.319	0.94742	0.0154937	2.57214	up
PB.14119.6	0	57	5	123	121	54	4.60581e-109	3.84642	0.338216	8.09413	7.90826	3.58059	0.0215889	2.25126	up
PB.1412.3	24	14	28	67	76	123	3.13454	1.92727	3.63733	8.77799	9.94416	15.0904	0.0456784	1.98162	up
PB.14129.1	253	272	135	89	71	59	15.1014	16.2531	8.03659	5.36111	4.27368	3.53476	0.01604	-1.62021	down
PB.14132.3	12	11	53	120	143	122	0.275361	0.245658	1.20842	2.68843	3.17463	2.74593	0.00650226	2.30884	up
PB.14132.5	51	155	35	462	947	613	1.30901	3.89599	0.889827	11.605	23.6143	15.6223	1.96634e-05	3.04792	up
PB.14132.8	241	320	194	1088	1268	1007	6.58149	8.60316	5.24455	29.1973	33.7296	27.7055	3.74275e-09	2.12798	up
PB.14137.2	677	595	463	105	98	102	34.3285	30.2391	23.4258	5.4277	5.02206	5.13568	9.97843e-09	-2.53717	down
PB.14142.3	2568	2522	2836	1225	1247	1062	76.9759	75.2349	83.9508	36.8084	37.2158	31.3219	0.000496088	-1.19509	down
PB.14148.2	26440	22619	26186	4199	6343	5911	3060.09	2536.41	3032.24	448.324	672.482	730.768	1.33501e-06	-2.22268	down
PB.14150.1	351	339	381	1056	1064	833	11.7914	11.5029	12.6572	36.3666	36.3015	27.2477	0.000130343	1.43293	up
PB.14152.1	468	548	430	75	133	91	8.60789	10.0876	7.8622	1.42134	2.49147	1.65981	1.1648e-06	-2.30238	down
PB.14156.14	71	125	46	377	235	156	2.8581	5.02048	1.86848	15.2333	9.4304	6.0878	0.0439072	1.63974	up
PB.14165.2	172	108	107	0	40	52	4.89894	3.10156	3.05397	0.01851	1.16878	1.47777	0.0125339	-2.09955	down
PB.14170.1	10	4	5	72	67	38	0.377762	0.171266	0.200293	2.49166	2.32062	1.32926	0.00413116	3.18303	up
PB.14179.2	154	139	177	53	29	53	6.21358	5.63438	7.14414	2.15584	1.18495	2.09447	0.019107	-1.82768	down
PB.14181.1	531	450	304	182	251	70	22.5028	19.025	12.7216	7.68685	10.5923	2.92803	0.0101891	-1.38705	down
PB.14181.2	201	318	488	0	0	175	8.83946	13.9283	21.1351	0.0155737	0.00564748	7.58444	0.0133562	-2.5373	down
PB.14185.1	50	92	60	575	497	411	3.15483	5.71599	3.79885	35.6827	30.267	26.0173	3.76486e-09	2.85016	up
PB.14186.1	156	257	170	1210	1175	968	8.32993	13.5494	9.0531	63.3597	61.6048	52.5806	6.51864e-12	2.49755	up
PB.14186.3	21	0	31	116	161	103	1.29216	2.85412e-07	1.87496	6.7978	9.44562	6.27902	0.000935977	2.82995	up
PB.1419.1	326	263	375	802	688	894	18.5413	14.8852	21.1751	45.792	39.0999	50.9846	0.00139819	1.27698	up
PB.14198.1	6	6	0	63	52	21	0.227002	0.226872	1.2717e-12	2.36626	1.96137	0.764169	0.00374779	3.47208	up
PB.14204.2	30	41	50	131	204	103	1.23002	1.68374	2.02673	5.35319	8.30064	4.10578	0.0248316	1.82574	up
PB.14206.1	712	788	738	327	394	280	23.6713	25.4677	24.8327	10.1433	12.3821	9.84148	0.0035886	-1.19023	down
PB.1421.4	71	129	122	16	3	51	2.00478	3.6573	3.42092	0.47074	0.111205	1.42356	0.0138211	-2.21818	down
PB.14219.1	460	573	635	1377	1447	1240	16.9749	21.2144	23.5537	50.408	52.9408	45.7768	0.000458723	1.25625	up
PB.14219.3	159	121	0	316	343	519	6.11796	4.69787	0.000392251	12.0239	13.0444	19.9533	0.000977152	2.04625	up
PB.14220.1	67	165	0	388	363	324	2.35782	5.73886	0.00064154	13.1524	12.2991	11.2909	5.60595e-05	2.19264	up
PB.14221.4	95	48	114	45	1	17	4.7984	2.43554	5.72977	2.29327	0.0514268	0.867953	0.0383853	-2.06135	down
PB.14223.2	1032	1064	939	0	13	48	114.715	118.805	100.743	7.16803e-06	1.41419	5.10806	4.52191e-39	-5.6553	down
PB.14238.2	0	8	0	20	18	32	0.000240257	0.283957	1.94622e-05	0.720609	0.660808	1.04295	0.0220091	3.1239	up
PB.14246.3	0	0	198	396	534	347	0.000401298	0.00146815	6.50922	12.9809	17.5898	11.3839	3.04715e-05	2.65432	up
PB.14250.1	645	538	698	1890	1688	2152	12.3201	9.94187	13.3579	33.6245	29.9929	42.5631	2.65115e-06	1.578	up
PB.14253.6	35	16	28	259	174	57	1.76527	0.839526	1.4167	12.7404	8.58537	2.88535	0.046782	2.59498	up
PB.1426.1	32	41	39	760	656	92	0.527232	0.68125	0.648318	12.4692	10.8476	1.50331	0.0266233	3.7176	up
PB.14273.1	14	0	1	58	68	31	0.56653	5.3064e-05	0.0434029	2.32755	2.73721	1.1959	0.0035886	3.34072	up
PB.14275.2	92	122	214	500	465	323	7.24858	9.45932	16.6304	36.9516	33.8404	25.6038	0.00179532	1.559	up
PB.14275.4	132	52	69	773	543	236	10.5063	4.17231	5.48367	58.0098	40.4325	18.7346	0.0122326	2.57899	up
PB.14282.2	673	729	825	3506	2959	3389	26.3478	29.0797	32.2801	142.01	118.379	128.452	5.88322e-11	2.11738	up
PB.1429.11	603	572	796	216	207	121	16.0941	15.3632	21.0042	5.92023	5.69883	3.16542	5.35209e-06	-1.88927	down
PB.1429.2	82	177	89	40	7	11	1.65093	3.58389	1.78744	0.840948	0.159391	0.222791	0.00404271	-2.61048	down
PB.1429.6	877	632	604	134	279	264	24.1906	17.5	16.4564	3.80123	7.92565	7.1495	3.6268e-05	-1.67172	down
PB.1429.7	718	523	819	29	16	162	23.2506	17.01	26.145	0.988272	0.556227	5.18752	1.23352e-12	-3.33561	down
PB.1429.9	192	215	215	77	86	37	4.28967	4.82121	4.75415	1.76901	1.99141	0.823517	0.0158148	-1.66854	down
PB.14293.10	0	4	8	101	116	30	0.00363715	0.133231	0.233268	2.76951	3.15835	0.817782	0.000879805	4.33351	up
PB.14293.8	8	37	0	111	64	106	0.218831	1.02619	3.62303e-11	3.05707	1.77079	2.90806	0.0063286	2.62911	up
PB.14295.1	156	209	83	540	420	402	3.71789	5.05185	1.97002	13.3152	10.3581	9.25514	0.0012245	1.57783	up
PB.14295.5	181	229	312	573	516	422	7.6545	9.72965	13.1536	24.9736	22.3583	17.6574	0.0330306	1.03604	up
PB.14295.7	238	225	194	597	553	350	34.647	32.8976	27.4693	88.9813	81.4353	50.0012	0.0151639	1.15991	up
PB.14302.6	271	199	257	41	55	119	72.034	52.2959	67.2949	10.6157	14.0874	32.3062	0.00517503	-1.78346	down
PB.14303.3	37	40	36	0	0	0	1.07419	1.14379	1.01765	1.26606e-09	1.2838e-22	4.12409e-123	3.10948e-06	-Inf	down
PB.14303.4	1074	1025	1172	265	296	374	30.8442	29.6103	33.4161	7.7759	8.62531	10.5618	3.7443e-07	-1.83445	down
PB.14310.1	691	566	568	186	223	241	29.1616	23.6501	24.0104	7.55036	9.11913	10.2742	0.000385584	-1.5185	down
PB.1432.1	130	50	71	0	3	0	6.01832	2.31789	3.25158	5.91084e-110	0.14869	7.54174e-99	3.08004e-06	-6.43017	down
PB.14322.2	39	33	18	158	204	155	1.47287	1.26953	0.703719	6.15333	7.92457	5.63159	0.000903168	2.49217	up
PB.14322.3	0	0	13	67	58	123	4.00092e-15	0.00147594	1.09064	5.52493	4.75192	9.62633	5.40879e-05	4.22423	up
PB.14322.4	0	23	8	154	140	50	8.6942e-05	1.40876	0.492497	9.51482	8.5909	2.86713	0.00111693	3.45314	up
PB.1433.8	911	896	953	202	323	247	31.9962	30.7901	33.297	6.99875	11.2821	8.82227	6.37769e-07	-1.86753	down
PB.14335.1	9	8	10	90	101	49	0.626035	0.552718	0.68317	6.33952	7.07303	3.1263	0.00210698	3.1193	up
PB.14341.2	212	211	264	467	490	457	7.75014	7.66992	9.61844	17.0692	17.9225	16.696	0.0439515	1.012	up
PB.14341.3	8	37	15	159	169	67	0.241567	1.09998	0.443854	4.71156	5.0388	1.97212	0.00142694	2.69565	up
PB.14341.5	411	442	373	1346	1295	1470	15.3849	16.5148	13.9878	50.5381	48.5406	55.3176	8.31012e-07	1.71799	up
PB.1435.7	0	24	12	65	95	40	1.28536e-53	0.57549	0.300907	1.58412	2.32028	0.900437	0.0229498	2.45401	up
PB.14350.1	932	782	1068	271	340	332	20.4378	17.2167	23.2496	6.08665	7.55369	7.16014	2.34362e-05	-1.59059	down
PB.14352.3	115	84	92	0	3	61	3.63798	2.67929	2.89881	1.75241e-06	0.0986717	1.8949	0.0187915	-2.20157	down
PB.14354.4	239	223	263	54	44	143	15.2375	14.0332	16.7086	3.34696	2.72279	9.39253	0.0119106	-1.61236	down
PB.14355.1	23	58	26	148	176	111	1.60441	3.87314	1.77157	10.0173	11.8465	7.50849	0.0138991	1.9993	up
PB.14368.1	372	256	215	754	662	437	5.45148	3.77096	3.15811	11.2108	9.84931	6.31038	0.0122169	1.1034	up
PB.14369.3	131	156	135	430	424	327	2.81526	3.35795	2.89735	9.49044	9.34276	6.8189	0.00531336	1.45582	up
PB.14379.4	140	115	104	0	4	90	8.56419	7.10117	6.30065	2.91494e-15	0.275963	5.44177	0.0247552	-1.94899	down
PB.1438.1	186	181	158	16	29	26	11.5224	11.0821	9.69015	0.957282	1.70167	1.67083	9.26965e-05	-2.91474	down
PB.14385.1	54	42	25	0	0	16	1.17572	0.930735	0.551657	8.88863e-06	0.0186652	0.349639	0.0149709	-2.93355	down
PB.1439.5	146	292	248	0	38	142	6.38976	12.808	10.8307	7.26529e-06	1.72879	6.09538	0.0153426	-1.9454	down
PB.14415.1	133	242	258	34	9	64	6.12412	11.089	11.7558	1.49948	0.396423	2.92142	0.000144052	-2.58433	down
PB.14418.1	41	39	38	0	4	0	6.84934	6.55141	6.2244	0	0.668613	0.136818	0.000216811	-4.92103	down
PB.14423.1	1915	1417	1504	569	583	305	80.7531	59.2617	62.788	23.4693	23.9019	12.9114	2.14184e-07	-1.76413	down
PB.14425.2	174	115	113	48	31	27	4.54953	3.03051	2.91631	1.286	0.846019	0.702501	0.0190756	-1.9557	down
PB.1443.10	15	91	39	0	0	7	0.431864	2.60285	1.13732	1.39974e-09	0.00679214	0.227349	0.0378293	-4.37632	down
PB.1443.4	100	64	43	254	231	107	2.40116	1.53209	1.05037	6.08096	5.54661	2.53275	0.0394931	1.4815	up
PB.14447.1	115	134	102	14	1	0	5.57425	6.3787	4.95439	0.652405	0.0467258	7.00764e-08	1.23383e-06	-4.58193	down
PB.14449.2	72	63	57	138	220	286	2.13913	1.8616	1.70168	4.06915	6.40147	8.38483	0.0119722	1.71886	up
PB.14449.4	481	496	596	1383	1165	909	12.1284	12.4976	15.0631	34.8134	29.1566	22.4836	0.00317674	1.10562	up
PB.14464.1	143	121	133	550	463	371	5.79887	4.91686	5.30933	22.691	18.9058	14.6388	0.00023686	1.77048	up
PB.14467.1	12	18	7	106	60	37	0.450255	0.685429	0.272335	4.08998	2.30667	1.36247	0.0233448	2.42802	up
PB.14467.3	0	0	9	57	66	21	7.27549e-05	9.63922e-16	0.237119	1.43849	1.67408	0.512985	0.000996238	3.96236	up
PB.14482.1	137	183	173	686	584	711	8.96145	12.0553	11.3559	45.4121	38.6288	45.8433	2.13538e-06	1.98005	up
PB.14482.7	40	48	75	283	177	189	3.00111	3.62503	5.6154	21.1669	13.2905	13.937	0.00372621	1.96395	up
PB.14488.1	429	397	478	1130	983	1255	44.1109	41.0857	48.1479	117.373	101.715	124.62	0.000264113	1.34048	up
PB.14490.2	3040	3005	1014	464	0	430	75.4779	74.8848	25.0412	11.7568	0.0237756	10.6039	0.00293774	-3.00442	down
PB.14509.2	202	142	213	10	40	62	10.9475	7.72854	11.2726	0.569053	2.21899	3.28782	0.00111117	-2.34073	down
PB.14509.4	60	62	35	2	6	11	1.91158	1.98046	1.09877	0.077469	0.205082	0.356048	0.00694702	-3.06931	down
PB.1452.1	233	179	265	97	130	20	5.07889	3.94425	5.78363	2.15004	2.88032	0.444217	0.0270432	-1.49122	down
PB.14521.2	388	431	356	144	208	180	11.3606	12.6148	10.447	4.25493	6.16409	5.319	0.027276	-1.17117	down
PB.14522.4	758	753	598	1884	1055	2495	18.5665	18.4356	14.6249	46.5849	26.205	60.6469	0.0489957	1.3401	up
PB.14522.7	983	937	976	340	374	409	41.9198	40.0803	41.2101	14.9098	16.2976	17.1463	0.000206372	-1.39514	down
PB.14523.1	257	204	187	87	73	43	10.1817	8.04242	7.34108	3.47997	2.91373	1.72007	0.0117113	-1.70709	down
PB.14525.2	233	97	109	11	6	28	7.91581	3.31159	3.70409	0.393376	0.233379	0.944067	0.00320477	-3.3133	down
PB.14526.4	28	39	27	121	127	91	1.08211	1.51498	1.04056	4.62982	4.86227	3.46647	0.0454615	1.82272	up
PB.14530.2	30	23	23	0	4	0	6.65891	5.01205	5.05699	1.37303e-160	0.91235	6.8221e-103	0.0021554	-4.28755	down
PB.1454.1	1809	1843	1482	3821	4173	3422	112.415	113.989	91.4913	238.915	258.879	211.742	0.00129923	1.12374	up
PB.14540.1	338	297	336	117	83	157	43.7611	37.8427	42.7369	14.8077	10.5231	20.2708	0.00928098	-1.47059	down
PB.14549.1	655	508	745	89	102	159	17.7769	13.8335	20.1456	2.49892	2.85403	4.30127	5.99317e-09	-2.47452	down
PB.14552.2	0	0	0	65	57	31	0.000281816	0.000304333	4.35994e-06	2.96822	2.61077	1.41045	4.16579e-07	Inf	up
PB.1456.1	20	25	31	5	1	0	3.54386	4.4156	5.41797	0.869516	0.163126	0	0.00624585	-3.69741	down
PB.14566.1	3263	3316	3057	931	656	470	85.2154	85.9863	80.6319	24.1369	17.0022	12.2811	2.82109e-12	-2.25859	down
PB.14566.4	2690	2066	2337	629	283	323	164.37	120.773	143.764	35.8924	15.9883	21.2124	5.27695e-15	-2.55334	down
PB.14568.7	611	710	759	23	309	321	17.1067	19.6801	21.4281	0.617783	8.36516	9.13423	2.91285e-05	-1.69676	down
PB.14572.1	0	4	16	79	43	24	5.27122e-06	0.310223	1.1002	5.43349	2.96821	1.64362	0.028537	2.83621	up
PB.14576.2	26	33	28	0	0	0	0.442638	0.574356	0.482419	4.75029e-36	1.7856e-18	5.46437e-11	1.49379e-05	-Inf	down
PB.14576.3	443	419	411	3	135	92	8.22225	7.75804	7.64839	0.0686842	2.549	1.71854	7.04907e-07	-2.49709	down
PB.1458.28	25	156	132	392	360	584	1.29248	7.91108	6.64901	20.0809	18.3581	29.5449	0.000131869	2.07432	up
PB.1458.3	0	0	0	46	57	71	0.000315344	4.11147e-14	5.3246e-08	1.86714	2.30734	2.80283	1.2847e-07	Inf	up
PB.1458.5	52	24	32	3	0	10	2.1998	1.0349	1.35669	0.139589	2.09118e-65	0.447736	0.0130607	-3.07741	down
PB.14585.1	295	231	250	775	623	600	11.4354	8.98022	9.63557	30.4889	24.4507	23.2128	0.00150251	1.33363	up
PB.14586.1	2132	2123	2384	439	728	713	34.8528	34.7336	38.8109	7.40184	12.2813	11.6162	1.83397e-08	-1.84844	down
PB.14589.3	4566	3956	4603	29	25	55	533.74	466.141	530.307	3.5022	2.96483	6.2771	1.10192e-72	-6.93763	down
PB.14602.2	36	69	73	226	196	167	0.996759	1.90459	1.99467	6.20484	5.39561	4.47319	0.0174384	1.69943	up
PB.14608.2	2422	2200	2492	985	957	1485	447.034	399.674	459.328	175.981	165.8	287.556	0.00197675	-1.08089	down
PB.14612.1	674	539	591	124	152	157	35.0034	27.7624	30.1792	6.45766	7.86018	8.07702	1.19285e-06	-2.0883	down
PB.14628.3	63	33	60	0	0	29	3.22062	1.70492	3.03154	0	0	1.52086	0.0322338	-2.44499	down
PB.14636.1	4746	4593	3729	15562	17408	11702	232.643	222.696	183.275	720.937	792.108	576.665	1.6468e-05	1.74298	up
PB.14636.4	5323	5245	5709	14746	15879	14491	290.094	282.618	309.377	761.65	801.369	790.855	0.000654381	1.44151	up
PB.14637.2	40	55	33	207	145	114	1.3705	1.89511	1.13505	7.28794	5.08215	3.71525	0.0203917	1.83628	up
PB.14637.3	46	55	36	263	247	143	1.58245	1.92454	1.23879	9.47865	8.8595	4.60888	0.00100524	2.22326	up
PB.14637.6	60	68	42	198	229	147	1.10448	1.26038	0.784495	3.72425	4.31608	2.62517	0.0167349	1.72634	up
PB.14646.2	9	24	0	54	28	85	0.94602	2.38149	0.000394212	5.41469	2.74703	8.38864	0.0449527	2.32533	up
PB.14659.2	31	20	15	7	0	3	1.02872	0.672161	0.516187	0.242873	1.38117e-06	0.112828	0.0429669	-2.75303	down
PB.14672.1	62	27	32	121	214	181	2.72795	1.20093	1.40734	5.25556	9.08561	7.75113	0.00596957	2.05889	up
PB.14677.1	346	312	323	103	92	156	40.2412	37.1754	37.5647	12.1726	10.8863	17.4728	0.00717541	-1.50958	down
PB.14683.1	744	1255	1924	0	18	499	10.066	16.9342	25.7793	9.0417e-06	0.247969	6.66071	0.00320525	-2.93701	down
PB.14683.2	1642	1103	1197	493	949	274	26.0002	17.4491	18.7963	8.00819	15.4207	4.30477	0.0211144	-1.23535	down
PB.14683.6	1418	610	1582	407	0	267	19.6667	8.44332	21.7266	5.74548	5.19742e-05	3.66507	0.00586256	-2.4522	down
PB.14684.1	4	4	15	164	172	22	0.0615451	0.0678726	0.224376	2.41126	2.52808	0.320904	0.020991	3.92311	up
PB.14699.1	74	44	49	3	3	9	4.27081	2.59644	2.84543	0.187969	0.177754	0.529948	0.00195422	-3.50254	down
PB.14703.3	219	100	174	460	401	474	7.74616	3.55443	6.14217	16.6461	14.4556	16.5182	0.00436216	1.40448	up
PB.14706.2	3	9	8	98	93	66	0.45422	1.06091	0.93917	11.4528	10.8193	7.41057	0.000292332	3.65822	up
PB.14709.1	418	352	424	1285	972	1188	38.5379	32.5551	38.8827	118.565	88.3447	109.529	3.41598e-05	1.49921	up
PB.14712.10	167	123	172	452	452	342	7.54193	5.55305	7.71489	20.5375	20.5484	15.2869	0.00602499	1.39925	up
PB.14713.1	0	0	0	27	37	39	0	0	0	3.63477	4.93622	5.07016	6.93788e-06	Inf	up
PB.14716.2	218	191	157	87	22	96	14.6563	12.9635	10.4493	5.90834	1.49437	6.3705	0.0407292	-1.49081	down
PB.14718.1	406	335	408	83	123	225	23.0319	18.6006	23.134	4.42382	6.49957	13.0234	0.0058734	-1.44055	down
PB.14721.2	32	15	24	72	143	117	1.09008	0.503034	0.819004	2.35262	4.60935	4.01007	0.0149871	2.1922	up
PB.14722.12	29	0	0	426	169	415	0.670149	0.000497492	2.0518e-10	9.80906	3.90116	9.33483	2.74467e-07	5.07981	up
PB.14722.2	25	10	0	331	229	208	0.513849	0.218421	0.0157128	6.64245	4.60104	4.05032	1.48792e-10	4.42023	up
PB.14722.4	327	228	372	1346	1510	1238	7.2881	5.0971	8.25851	30.2329	33.876	26.9774	1.17655e-09	2.11093	up
PB.14722.6	0	44	0	52	86	148	8.83911e-16	1.0923	7.86916e-29	1.29972	2.11418	3.56321	0.0295201	2.69616	up
PB.14722.8	16	3	4	92	33	53	0.528044	0.118144	0.132698	2.96242	1.06601	1.62777	0.00822981	2.91405	up
PB.14730.7	41	64	26	378	239	128	3.01243	4.59201	1.91532	28.0061	17.7245	9.34738	0.0118512	2.47968	up
PB.14731.8	130	117	183	0	0	82	4.27863	3.85625	5.99557	4.36166e-35	3.74147e-05	2.67634	0.00260669	-2.40556	down
PB.14733.1	1329	1271	1297	334	379	925	156.571	148.892	150.023	39.6487	44.4871	108.936	0.000537956	-1.27428	down
PB.14733.3	37	39	31	5	0	9	5.71181	6.1133	4.72838	0.916778	3.6033e-06	1.5375	0.0172961	-2.95461	down
PB.14741.1	63	47	62	192	302	143	25.2627	18.8076	24.2593	75.9832	114.521	62.0012	0.00659753	1.85547	up
PB.14741.3	62	73	70	282	373	205	22.1209	24.9954	24.2006	95.8936	123.472	82.2481	0.00063139	2.03852	up
PB.14743.1	476	532	595	0	168	324	13.39	15.0754	16.6411	0.00175763	4.78678	8.90484	0.000713185	-1.7257	down
PB.14743.3	0	0	0	23	33	23	7.41563e-06	2.03152e-05	3.32287e-15	0.683027	0.986993	0.682051	2.9863e-05	Inf	up
PB.14751.4	84	97	99	856	1289	388	5.26462	6.16339	6.17622	54.1417	81.1102	23.693	0.00379364	3.14489	up
PB.14760.2	59	27	124	315	297	237	2.21138	1.04025	4.65838	11.8975	11.2807	8.77984	0.000936402	1.98092	up
PB.14760.8	0	10	0	26	36	93	0.00256597	0.293838	0.00508116	0.724408	1.02247	2.49215	0.0283501	3.95187	up
PB.14765.1	0	3	2	80	39	120	6.16308e-06	0.115678	0.0650535	2.57958	1.25974	3.69861	2.5186e-05	5.56476	up
PB.14770.12	44	93	97	312	285	219	1.75149	3.77678	3.83997	12.7716	11.6236	8.3304	0.00378941	1.77513	up
PB.14770.14	49	51	43	328	269	297	5.40989	5.60147	4.64809	35.8976	29.1763	31.541	1.03525e-05	2.61606	up
PB.14770.26	5	6	2	21	42	25	0.166575	0.186071	0.0723638	0.634513	1.27305	0.702126	0.0362693	2.73129	up
PB.14770.3	502	550	466	88	365	292	27.7423	30.5919	25.6417	5.07938	20.8102	15.9533	0.0276864	-1.05422	down
PB.14771.10	123	217	133	30	2	70	3.2189	5.69797	3.46742	0.786593	0.0611034	1.81449	0.00367933	-2.22961	down
PB.14771.18	2856	2496	2755	1185	1230	1539	121.486	106.205	117.495	51.0257	53.2254	65.6826	0.00239087	-1.06423	down
PB.14771.20	8784	7615	8849	3419	1888	4524	227.203	195.934	227.08	88.4942	49.3896	116.35	0.00018696	-1.38733	down
PB.14771.33	2136	1760	2052	688	519	1036	90.2555	73.6641	85.9243	28.1393	21.3382	43.7242	2.09126e-05	-1.43392	down
PB.14771.6	176	101	143	0	0	26	4.7856	2.76768	3.89586	1.28756e-06	0.000120011	0.704655	2.32074e-06	-4.03083	down
PB.14773.11	265	297	125	823	1003	391	10.6861	11.7791	5.04713	32.162	39.2447	16.0764	0.0283853	1.65962	up
PB.14776.12	148	74	178	82	24	1	5.86899	2.92865	7.01299	3.25612	0.960945	0.0593623	0.0437339	-1.94164	down
PB.14776.4	39	50	65	0	0	3	1.38387	1.78831	2.27516	8.17567e-47	1.22188e-40	0.134899	1.55118e-05	-5.69487	down
PB.1478.1	190	221	200	837	636	634	11.3253	13.3367	11.8466	50.8614	38.4896	36.6448	1.63154e-05	1.75757	up
PB.14787.5	325	358	374	911	956	903	9.07715	10.0205	10.2349	25.8713	26.8857	24.4753	0.000372363	1.36137	up
PB.14788.2	105	76	71	173	450	445	7.29908	5.20139	4.89877	11.1542	28.6509	31.2887	0.0117891	2.05433	up
PB.14798.1	130	126	167	448	438	667	3.70244	3.5616	4.75503	12.2814	12.003	18.7554	5.53613e-05	1.84916	up
PB.14814.1	268	289	204	13	86	181	9.61686	10.4116	7.30134	0.489014	3.1755	6.46001	0.0205526	-1.46369	down
PB.14820.2	278	173	154	22	41	0	6.00319	3.73	3.30489	0.489091	0.910539	4.45858e-06	3.84902e-06	-3.30301	down
PB.14820.4	585	280	416	33	38	52	13.1747	6.31215	9.30877	0.777802	0.872957	1.16951	2.31281e-06	-3.41161	down
PB.14832.1	31	27	21	226	153	161	1.50889	1.31873	1.05606	10.5968	7.20898	7.90215	0.000210755	2.74325	up
PB.14834.1	302	241	294	80	40	102	3.90458	3.10364	3.81056	1.06165	0.537388	1.32168	0.00116262	-1.9417	down
PB.1484.4	271	393	515	108	0	20	10.9611	16.1149	20.8504	4.46022	0.00293893	0.827398	5.97897e-07	-3.23343	down
PB.14842.1	2	0	1	27	61	20	0.0660868	0.00218641	0.0364077	0.684441	1.51909	0.476091	0.00154175	5.12519	up
PB.14845.1	95	134	82	17	15	23	4.8719	6.93558	4.20357	0.881775	0.800471	1.16604	0.00579388	-2.52345	down
PB.14850.1	0	18	4	68	67	40	5.39467e-06	1.11897	0.277868	4.10025	4.05431	2.54543	0.00774231	2.97659	up
PB.14853.2	130	172	132	733	752	641	7.21459	9.5626	7.29361	41.026	42.1792	35.8839	3.31168e-08	2.26482	up
PB.14856.1	1155	1395	1363	3722	2190	2555	33.8107	40.818	39.5464	110.806	65.6006	73.5828	0.00886717	1.08543	up
PB.14863.2	1447	1423	1549	3032	3641	3190	74.5621	72.2186	80.009	151.838	180.6	166.942	0.00113951	1.12899	up
PB.14865.2	53	38	23	2	6	0	4.49409	3.20053	1.99027	0.201948	0.576684	0.000535289	0.00212573	-3.87163	down
PB.14870.1	584	566	633	0	51	0	24.0071	23.2781	25.8532	0	2.10231	0	1.71032e-24	-5.16615	down
PB.1488.1	90	57	77	206	132	302	8.6266	5.46495	7.29879	19.6784	12.5319	28.1094	0.0351908	1.48641	up
PB.14880.2	207	195	177	524	387	366	17.4837	16.5456	14.8228	45.1224	33.1296	30.4265	0.0322079	1.1113	up
PB.14880.3	59	46	63	209	192	128	5.0349	3.93573	5.25597	17.993	16.2459	10.7721	0.0312125	1.62234	up
PB.14885.2	28	25	56	89	144	153	1.62634	1.4535	3.15476	5.07067	8.25547	8.60872	0.037338	1.79495	up
PB.14885.7	43	3	0	96	66	53	1.9583	0.179197	2.42163e-05	4.33481	3.01956	2.36068	0.0380413	2.18069	up
PB.14886.1	393	317	248	17	26	24	8.91116	7.20208	5.61211	0.393765	0.595018	0.550077	1.59708e-10	-3.86718	down
PB.14887.6	134	210	112	90	40	15	3.03281	4.80656	2.53209	2.0931	0.943273	0.331728	0.0353142	-1.68272	down
PB.14898.1	281	246	250	580	586	575	8.9982	7.87349	7.95993	18.7881	19.0367	18.1669	0.0118533	1.13435	up
PB.14904.2	40	93	37	0	0	0	2.73914	6.37307	2.52577	0.000132445	4.91886e-05	5.77836e-05	2.34651e-06	-Inf	down
PB.14905.2	110	124	132	23	29	32	6.77435	7.62982	7.95303	1.44508	1.82989	1.95688	0.0124782	-2.15069	down
PB.14909.2	639	702	583	274	251	208	19.8682	22.2279	18.1917	8.78877	8.05528	6.31319	0.000745859	-1.42126	down
PB.14909.3	234	338	192	142	32	86	12.4743	18.2313	10.2252	7.86947	1.76744	4.58144	0.0118807	-1.5801	down
PB.14919.4	164	228	239	575	452	377	2.47669	3.49391	3.60639	8.92595	7.03198	5.48315	0.0232594	1.12528	up
PB.14925.7	55	68	66	3	0	28	2.67239	3.33	3.19945	0.174021	9.65178e-09	1.37282	0.0146904	-2.62265	down
PB.14946.5	19	0	3	186	168	86	1.23554	0.000668089	0.240138	12.2222	11.0514	5.46591	6.17628e-07	4.27585	up
PB.14947.3	237	136	235	0	0	95	9.05397	5.24069	8.92051	0.00137517	0.00209173	3.60245	0.000278401	-2.69518	down
PB.14959.1	1387	1199	1131	251	216	396	36.5966	31.7991	29.9164	6.69482	5.77577	10.3302	1.33185e-09	-2.13328	down
PB.14959.2	407	402	478	88	70	63	18.1134	17.8383	21.2459	3.91384	3.13232	2.82735	3.15167e-07	-2.57194	down
PB.14977.9	227	328	394	232	81	116	4.16086	5.90953	7.17714	4.21619	1.47683	2.13394	0.0462935	-1.17361	down
PB.14984.7	17	40	22	112	132	94	1.55267	3.59779	1.97278	10.1667	11.945	8.51647	0.0217459	2.07263	up
PB.14992.1	0	49	27	187	181	75	6.86761e-06	2.94486	1.62567	11.4139	10.965	4.41498	0.00362065	2.52236	up
PB.14992.5	0	11	0	33	16	63	1.26674e-05	0.612996	5.12097e-05	1.86154	0.903112	3.32001	0.0362864	3.34514	up
PB.15003.2	1	33	12	147	42	89	0.104778	2.64494	1.00366	11.6851	3.30174	7.01226	0.0382683	2.58016	up
PB.15008.4	214	158	196	23	26	68	10.5434	7.84473	9.67875	1.17611	1.2874	3.35898	0.00119069	-2.30446	down
PB.1501.2	267	265	319	111	88	55	4.89256	4.82928	5.83799	2.05531	1.64349	1.02122	0.00289199	-1.77591	down
PB.1501.6	23	45	18	0	0	7	0.56549	1.08019	0.455901	2.36561e-05	0.000387122	0.188393	0.00567213	-3.62717	down
PB.15010.1	143	58	102	13	9	15	2.429	0.999263	1.72495	0.242706	0.158241	0.255055	0.000989652	-3.06576	down
PB.15013.1	25	37	16	0	5	7	1.08378	1.61617	0.69988	1.10798e-10	0.257806	0.305264	0.039258	-2.72064	down
PB.15017.2	35	31	51	9	7	0	1.27901	1.15803	1.8571	0.375906	0.286757	5.41785e-209	0.0176207	-2.90779	down
PB.15018.1	2727	2798	1666	284	264	441	116.934	120.431	71.6744	12.4587	11.4889	18.8696	5.60884e-10	-2.88747	down
PB.15018.19	25	38	23	0	1	0	2.17143	3.30226	2.00762	5.16905e-101	0.0892485	0.0715682	8.08663e-05	-6.46123	down
PB.15018.29	1721	1582	1775	368	359	804	106.108	97.4584	109.288	22.9752	22.2346	49.7855	1.85805e-07	-1.75481	down
PB.15018.4	76	66	48	14	4	20	4.29046	3.72011	2.6873	0.833817	0.252486	1.13865	0.0305983	-2.34627	down
PB.15018.45	1055	1150	698	323	238	139	55.2367	60.2242	36.3741	17.1136	12.5106	7.27427	5.28464e-07	-2.0825	down
PB.15018.47	96	64	103	32	8	5	3.28387	2.2112	3.51932	1.14666	0.285299	0.179723	0.00801313	-2.58251	down
PB.15018.5	111	128	115	43	25	12	4.20098	4.90627	4.35034	1.69057	0.985387	0.444015	0.0127758	-2.17727	down
PB.15018.50	285	267	179	85	104	52	9.8818	9.39125	6.21976	3.07045	3.68512	1.77222	0.0109901	-1.63226	down
PB.15018.59	18	34	37	0	3	0	0.773065	1.47651	1.59943	0	0.135993	0	0.000506104	-4.92622	down
PB.15018.6	260	227	116	41	51	36	12.2976	10.8164	5.48977	1.99306	2.48179	1.71065	0.00109851	-2.26614	down
PB.15028.1	34	19	28	1	0	12	1.07226	0.612228	0.900075	0.0348828	0	0.379413	0.0427674	-2.65818	down
PB.1504.1	29	33	26	127	94	124	1.80976	2.12964	1.61266	8.35885	6.13748	7.53221	0.0306115	1.9441	up
PB.15042.1	10	10	5	70	69	21	0.458911	0.456365	0.232213	2.78421	2.75167	0.925427	0.0204139	2.64563	up
PB.15042.10	3338	3619	2946	11852	9225	9034	201.592	220.36	177.734	683.869	534.378	546.106	2.63508e-05	1.57574	up
PB.15042.2	695	1007	1054	3082	2645	1660	55.4452	79.6413	82.4034	237.44	200.315	133.944	0.00221268	1.39301	up
PB.15043.12	295	275	287	707	750	688	6.12304	5.71245	5.93262	14.8988	15.8776	14.113	0.00168311	1.29409	up
PB.15043.3	0	15	42	157	349	522	7.83166e-08	1.91668	5.06941	18.1024	39.82	63.6202	0.000609423	4.14962	up
PB.15043.8	194	251	181	40	58	46	7.00455	8.999	6.5368	1.42122	2.02543	1.7157	0.00163159	-2.14745	down
PB.1505.1	379	275	375	132	107	172	19.3996	13.9847	19.2368	6.47689	5.26149	8.94507	0.0147571	-1.35281	down
PB.15051.1	158	135	204	548	766	597	5.36949	4.61011	6.91856	18.6091	25.9967	19.8489	5.86345e-06	1.9122	up
PB.15051.5	6	8	4	84	82	32	0.266479	0.348628	0.171624	3.64452	3.51765	1.28349	0.00157036	3.42955	up
PB.15057.6	202	60	119	0	0	22	5.34089	1.59298	3.16571	2.21084e-05	3.24202e-07	0.592318	0.00186526	-4.13456	down
PB.15062.3	18	17	35	0	0	10	0.592272	0.558157	1.13912	0.000514614	5.56755e-23	0.331188	0.0352208	-2.82249	down
PB.15069.5	31	37	68	0	0	23	1.00097	1.21584	2.20008	1.18234e-17	0.00012323	0.746238	0.0286247	-2.57797	down
PB.15071.6	265	242	164	73	92	80	13.0131	11.8517	8.03447	3.60986	4.55428	3.96531	0.0278675	-1.48261	down
PB.15079.1	11	13	23	59	146	105	3.11318	3.71113	6.10678	16.4743	38.9004	26.9809	0.00358927	2.6921	up
PB.15080.1	4	3	0	34	40	47	0.927555	0.808982	0	7.68145	8.94081	9.9633	0.00122109	4.08356	up
PB.15093.2	0	20	8	127	165	22	2.64372e-28	0.368238	0.153659	2.27682	2.95231	0.402136	0.0393461	3.46564	up
PB.15093.3	474	447	548	1181	1032	1321	8.80028	8.26787	10.0859	22.1182	19.4154	24.3875	0.000761986	1.23809	up
PB.15093.5	17	26	0	158	206	94	0.338727	0.493432	5.60444e-36	3.02109	3.95346	1.77559	2.98744e-05	3.38714	up
PB.15094.1	269	269	285	81	67	87	19.5015	19.473	20.3743	5.98784	4.95923	6.28633	0.00234103	-1.83615	down
PB.15094.2	137	117	141	40	46	39	8.80652	7.54893	8.99817	2.62328	3.01378	2.48559	0.0472383	-1.69034	down
PB.15095.11	3661	3090	8381	13165	9244	14675	174.097	146.268	392.151	603.437	422.794	684.307	0.0148043	1.26385	up
PB.15095.13	2674	2509	2532	10505	6823	8985	113.121	105.787	105.854	432.217	281.467	373.033	1.23467e-06	1.74135	up
PB.15095.2	526	702	78	2646	1895	1354	25.6812	34.1179	3.75267	124.226	88.7835	64.7203	0.000631988	2.14775	up
PB.15095.7	1291	998	1275	4872	1904	5958	66.5632	51.3222	64.4309	242.306	94.4716	300.258	0.0492332	1.81016	up
PB.151.1	989	922	1025	278	367	328	20.9618	19.5775	21.6036	6.07056	7.96505	6.87196	1.21691e-05	-1.62271	down
PB.1510.1	65	0	132	329	425	694	0.793967	0.000959705	1.60666	4.00903	5.18606	8.34965	0.000450878	2.84397	up
PB.15109.1	1725	1648	1780	679	628	633	60.9237	58.6234	63.0209	24.0196	22.0379	22.0975	2.55712e-05	-1.43859	down
PB.15109.2	117	157	114	13	16	47	3.6161	4.90351	3.57806	0.438891	0.528847	1.45409	0.00457258	-2.37224	down
PB.15118.2	326	182	251	46	43	35	16.118	9.05875	12.0963	2.31824	2.1389	1.69567	2.81579e-05	-2.64706	down
PB.15127.2	51	18	49	188	100	191	2.39137	0.88036	2.31108	8.75469	4.70068	8.7688	0.0101994	1.98867	up
PB.15129.3	805	776	792	1891	1856	1569	44.4211	42.2453	43.5152	99.8725	97.5091	89.3672	0.0012885	1.13378	up
PB.15135.5	307	250	360	136	119	121	12.9863	10.6402	15.192	5.80431	5.10855	5.04272	0.0256569	-1.31667	down
PB.15137.3	1024	930	1017	351	369	621	92.4618	83.2176	90.223	31.7603	32.6963	56.5092	0.00205609	-1.17413	down
PB.15140.1	47	64	60	0	0	24	1.13807	1.5363	1.42982	1.07757e-07	7.82548e-07	0.574557	0.0100114	-2.84495	down
PB.15145.1	135	149	157	12	49	68	6.9093	7.6691	8.02381	0.652142	2.57595	3.45364	0.0250698	-1.79789	down
PB.15150.1	25	31	0	62	136	58	1.29396	1.66507	0.000236097	3.28675	7.10038	2.99396	0.0436233	2.16514	up
PB.15150.2	0	0	29	81	48	45	1.32132e-05	0.00604369	1.60595	4.63555	2.72533	2.50552	0.0221292	2.55034	up
PB.15158.1	251	285	322	44	78	85	18.139	20.679	23.2182	3.25707	5.66595	6.04617	0.000440177	-2.07823	down
PB.15164.1	19	44	36	98	139	193	3.82992	8.9838	7.09145	20.2417	27.8815	38.469	0.0100806	2.09689	up
PB.15167.2	382	305	296	110	98	130	13.3008	10.6739	10.2436	3.90622	3.46606	4.44881	0.00513734	-1.56891	down
PB.15169.6	1972	1489	1708	820	362	1274	102.725	78.2164	87.8512	42.524	18.8046	65.1524	0.0148713	-1.09949	down
PB.15171.3	0	0	0	142	222	186	1.9162e-05	7.05278e-05	7.4291e-06	4.63944	7.17801	5.94157	1.65164e-16	Inf	up
PB.15176.13	305	396	214	8	4	3	6.28691	8.19678	4.36019	0.183145	0.0885225	0.0661184	2.45279e-17	-5.95957	down
PB.15176.15	18	151	105	0	0	0	0.468873	3.72717	2.55742	1.32032e-42	2.90107e-60	4.96218e-56	0.000173719	-Inf	down
PB.15176.16	15	60	81	0	0	0	0.418684	1.64391	2.16878	1.66598e-30	1.65868e-34	1.22106e-40	9.6535e-05	-Inf	down
PB.15176.2	131	93	176	15	0	88	3.54112	2.50607	4.69705	0.42072	4.69441e-18	2.339	0.0220544	-1.97655	down
PB.15176.4	198	393	292	0	0	0	5.76096	11.3305	8.30852	9.37224e-11	0.0105899	1.65669e-15	1.61368e-22	-Inf	down
PB.15176.5	401	416	504	44	85	43	11.074	11.4203	13.7286	1.22299	2.37238	1.1885	4.22904e-09	-2.97236	down
PB.15176.6	198	200	208	0	31	0	5.34007	5.35227	5.54432	0.0094044	0.854964	1.70853e-25	8.72101e-09	-4.32714	down
PB.15180.1	216	202	216	0	14	0	8.51697	7.98915	8.44788	0	0.559532	0	3.67216e-12	-5.53959	down
PB.15187.2	12	8	10	251	314	409	0.967774	0.641765	0.830812	19.3472	23.9679	32.6589	1.22078e-14	4.99155	up
PB.15189.2	68	80	79	121	257	335	3.34431	3.8964	3.80639	5.86524	12.3521	16.0075	0.047286	1.62605	up
PB.15189.4	399	558	406	679	1463	1511	17.9967	25.0941	18.1302	30.3875	64.383	66.988	0.0307767	1.39731	up
PB.15190.1	421	333	381	117	214	190	22.1983	17.1818	20.0678	5.88252	10.4452	10.467	0.0332199	-1.15315	down
PB.15191.1	61	66	40	0	0	0	3.30917	3.54392	2.16049	0	0	0	1.41535e-07	-Inf	down
PB.15194.9	116	273	121	19	36	38	2.55906	6.028	2.66856	0.439646	0.817003	0.820644	0.0138452	-2.47634	down
PB.15214.2	42	65	79	330	282	243	1.40456	2.15595	2.62953	11.1533	9.49188	7.84444	0.000286711	2.17246	up
PB.15214.4	98	134	68	391	241	406	4.44438	6.05466	3.06217	17.9274	11.0182	18.2697	0.00133908	1.76647	up
PB.15216.1	490	423	430	136	211	301	37.0693	32.1875	31.734	10.419	16.0683	22.1942	0.0322811	-1.07822	down
PB.15217.1	4	4	5	47	29	35	0.622988	0.706741	0.725014	6.83393	4.15263	5.23466	0.0136307	3.06474	up
PB.15219.1	167	194	194	30	72	75	4.72253	5.66437	5.49236	0.909	2.1183	2.01537	0.0211926	-1.67512	down
PB.1522.1	218	338	266	871	677	724	33.5234	50.9483	40.5253	130.127	100.734	115.949	0.00033541	1.44052	up
PB.15223.3	1437	1288	1457	314	359	454	87.6026	79.5882	90.1888	19.1927	22.0193	28.4859	2.66035e-08	-1.91972	down
PB.15223.5	38164	32751	37821	8885	11275	12137	3899.55	3316.04	3872.2	898.896	1135.08	1324.71	0.00142643	-1.7803	down
PB.15228.1	11397	9399	11886	2023	2785	3371	1477.85	1201	1536.05	256.374	355.52	439.099	4.04637e-08	-2.02697	down
PB.15229.1	13	0	0	33	37	41	0.301615	3.58066e-05	3.04948e-05	0.772776	0.857955	0.93907	0.0136167	3.05017	up
PB.1524.1	475	664	415	7	2	0	29.7494	41.3616	25.6077	0.469995	0.126765	6.79139e-05	3.20883e-32	-7.46452	down
PB.15241.1	341	290	261	0	0	196	31.4776	26.1562	24.0624	5.21759e-38	2.25505e-49	18.5206	0.00205766	-2.2007	down
PB.15247.1	2	11	4	211	129	19	0.0737033	0.416308	0.144404	7.40649	4.54595	0.678235	0.0357407	4.37596	up
PB.1525.3	71	43	68	217	180	178	5.49545	3.36286	5.26695	16.9746	14.1264	13.3643	0.0244371	1.62737	up
PB.1526.1	19	15	17	0	0	1	0.613384	0.505473	0.555788	1.69097e-13	1.04596e-27	0.0491432	0.000767468	-5.68759	down
PB.15268.2	274	230	238	38	84	116	9.44421	7.87949	8.16556	1.35396	2.92364	3.99316	0.00857552	-1.66708	down
PB.15271.6	241	423	146	560	523	636	20.6003	36.3462	11.994	48.8348	42.4174	49.0253	0.0212663	1.06279	up
PB.15273.1	1	0	0	31	31	34	0.0346905	2.0003e-06	0	1.05893	1.03683	1.09923	5.42935e-05	6.54087	up
PB.15279.2	36	36	29	10	7	1	0.882211	0.885119	0.713254	0.25885	0.171747	0.0426004	0.0472383	-2.52275	down
PB.15293.1	89	58	67	6	2	4	4.00546	2.54823	3.0367	0.275338	0.125923	0.198994	0.000114019	-4.18716	down
PB.15311.1	2152	2247	2141	5289	6058	5985	48.6316	50.9617	48.2876	121.934	139.72	133.109	7.71366e-05	1.3778	up
PB.15320.1	0	0	0	459	409	128	0.00845032	0.00747699	0.0409728	20.8671	18.4498	5.58743	7.96902e-10	Inf	up
PB.15320.3	192	132	274	7	97	48	9.1558	6.32709	12.8441	0.348864	4.74114	2.27045	0.00790834	-2.00897	down
PB.15321.1	1	13	4	109	105	88	0.0690561	0.898192	0.270764	7.23215	6.93335	5.741	3.3171e-05	4.05168	up
PB.15328.1	191	294	235	1520	1547	1937	7.36319	11.3942	9.0106	60.3773	60.9184	72.6407	4.04402e-16	2.77209	up
PB.15328.5	231	82	296	903	725	1842	10.9076	3.8976	13.7756	43.5611	34.7305	84.6932	0.0194233	2.48075	up
PB.15352.1	4	2	3	25	43	56	0.395083	0.207933	0.31857	2.2684	3.79397	4.7449	0.00238265	3.75389	up
PB.15359.1	325	331	381	117	200	131	21.702	21.9449	25.0132	8.01408	13.5639	8.75043	0.0267777	-1.241	down
PB.15365.2	963	708	970	67	85	139	58.7002	43.1547	57.9773	4.14578	5.23098	8.37463	2.99562e-16	-3.20959	down
PB.15365.3	223	398	266	9	30	17	11.5376	20.6895	13.5681	0.482009	1.61987	0.874249	1.87238e-10	-4.01175	down
PB.15376.6	41	15	16	0	0	0	1.08439	0.418385	0.432098	1.01101e-07	5.03402e-16	5.27561e-08	0.000462543	-Inf	down
PB.15387.3	155	204	190	600	462	512	5.70012	7.5071	6.90971	22.376	17.2192	18.4457	0.00114487	1.4923	up
PB.15392.5	807	963	958	145	340	247	21.2162	25.4658	24.9385	3.96404	9.18943	6.38685	2.99146e-07	-1.92617	down
PB.15395.1	591	502	599	2312	1890	1881	32.6829	28.0112	32.9706	127.531	103.979	102.124	4.22133e-08	1.81577	up
PB.15395.3	40	0	23	187	104	103	3.75573	4.52203e-09	2.13557	17.5665	9.65352	9.42843	0.00190871	2.60307	up
PB.15397.7	142	99	178	39	39	0	4.78385	3.3454	5.97049	1.35064	1.35378	0.0013457	0.00254255	-2.46422	down
PB.15401.2	494	647	577	1816	1807	1364	16.6183	22.0528	19.3828	62.4649	62.3507	44.7813	1.02315e-05	1.50892	up
PB.15402.3	49	59	103	599	502	274	2.59745	3.13036	5.45661	30.808	25.6504	14.4876	5.40879e-05	2.67225	up
PB.15402.5	271	243	164	620	621	848	14.9925	13.3342	8.99814	33.3941	33.4	46.7495	9.76313e-05	1.5962	up
PB.15402.7	0	0	9	85	144	93	0.0251565	2.06484e-05	0.701682	5.92722	9.94736	6.77165	4.4519e-07	5.12638	up
PB.15403.3	390	341	322	1052	870	823	26.152	22.8523	21.5064	72.6673	59.4803	55.0941	0.000415971	1.35223	up
PB.15404.3	54	16	15	0	0	0	1.67056	0.502088	0.475574	2.12076e-06	7.56777e-05	8.40782e-05	0.00510156	-Inf	down
PB.15435.2	186	252	126	652	867	338	9.36378	12.7133	6.41018	32.3063	43.1983	17.0241	0.0250698	1.68966	up
PB.15435.4	64	19	123	361	301	221	1.47241	0.45226	2.85437	8.25943	6.91065	5.06976	0.000444989	2.0635	up
PB.15435.7	216	353	104	709	856	720	7.84327	12.7667	3.8209	25.2194	30.5674	26.2751	1.24618e-05	1.73913	up
PB.15435.8	340	355	393	870	960	872	9.04876	9.44178	10.5384	22.8139	25.3608	23.3652	0.00092499	1.28334	up
PB.1544.1	264	263	275	57	114	108	16.1967	16.2206	16.6828	3.63873	7.18531	6.56415	0.0117772	-1.55135	down
PB.15445.5	43	121	1	246	131	206	1.02091	2.88938	0.0269519	5.95602	3.18366	4.79886	0.0196458	1.8039	up
PB.15450.2	115	104	112	466	360	382	4.69479	4.30504	4.60135	19.1142	14.7398	15.2165	0.000331087	1.83808	up
PB.15450.3	104	129	137	397	295	389	5.00553	6.26918	6.6066	19.4759	14.4588	18.2818	0.00515193	1.51975	up
PB.15451.6	1505	1540	1663	443	433	881	52.2771	53.6074	57.7978	15.3893	15.1395	30.6671	2.57579e-05	-1.44696	down
PB.15458.1	323	319	369	150	143	178	31.1292	30.925	34.7762	14.779	13.9678	16.7224	0.0489235	-1.13	down
PB.15472.1	0	0	0	25	21	19	0	1.08236e-07	2.10033e-07	2.4033	1.97582	1.70344	7.17372e-05	Inf	up
PB.15480.1	1870	1561	1905	624	637	556	93.0996	78.1253	93.6951	31.5306	31.9445	27.204	2.74873e-06	-1.58481	down
PB.15499.3	26	0	0	75	83	37	0.685111	0.00196168	0.00953441	1.93494	2.15215	0.96113	0.00756507	2.859	up
PB.15506.1	40	30	20	0	0	0	3.77474	2.92763	1.94079	0	1.01292e-12	0.000369875	1.23578e-05	-Inf	down
PB.15507.5	14	7	7	132	60	53	1.67578	0.938786	0.835236	15.7327	7.11401	6.37992	0.00603959	3.09443	up
PB.15511.1	1249	1084	1259	422	257	1009	61.6105	53.14	61.8252	20.062	12.1738	49.5757	0.0340818	-1.11304	down
PB.15543.1	284	281	300	778	587	419	11.8938	11.8365	12.5804	32.7589	24.8927	17.4192	0.0257656	1.01338	up
PB.15544.2	20	27	16	0	9	0	0.882269	1.20673	0.709824	7.86045e-26	0.422203	3.2755e-40	0.0381251	-2.84296	down
PB.15546.4	399	241	399	124	134	183	13.1709	8.04036	13.0716	4.22099	4.53863	5.91973	0.0231382	-1.2664	down
PB.15556.2	27	21	12	188	74	94	1.32913	0.982694	0.625025	8.42233	3.36405	4.70109	0.0125428	2.53817	up
PB.15562.1	380	400	363	184	154	210	10.1473	10.7409	9.64645	5.02319	4.16208	5.626	0.0451992	-1.0877	down
PB.15570.29	0	61	0	453	324	866	0.00193036	1.68325	7.62451e-06	12.6655	9.06646	23.5093	8.91328e-05	4.74767	up
PB.15571.1	5	0	10	718	734	743	0.139686	2.62084e-121	0.269844	18.8356	19.1316	19.2171	7.24362e-40	7.15617	up
PB.15571.9	33	34	57	182	151	85	0.687543	0.72241	1.18565	3.8435	3.1917	1.76957	0.0391239	1.72087	up
PB.15600.4	455	704	621	0	11	248	15.8402	24.5924	21.534	0.00060225	0.389353	8.5043	4.16588e-07	-2.79319	down
PB.15600.6	17	55	18	0	0	0	0.781732	2.43108	0.785042	1.90858e-30	3.43381e-108	1.00957e-10	0.00132081	-Inf	down
PB.15602.2	701	646	614	43	86	232	17.4823	16.066	15.1773	1.09821	2.20648	5.75824	4.49239e-09	-2.46388	down
PB.15603.2	69	0	44	634	537	239	2.39539	0.00819096	1.53103	21.5243	18.2483	8.32697	5.61965e-05	3.59753	up
PB.15606.1	20	12	24	261	183	87	1.88211	1.19024	2.30109	24.0934	16.8715	8.1426	0.00137286	3.20963	up
PB.1561.1	324	279	249	40	20	106	9.61772	8.10421	7.47097	1.16563	0.595897	3.31816	6.13171e-05	-2.382	down
PB.15619.1	1062	701	789	434	361	379	46.7676	30.7863	34.5478	18.1337	15.0317	16.5036	0.00374391	-1.15149	down
PB.15619.2	353	516	547	280	180	128	14.2143	20.7303	22.0213	10.7497	6.88673	5.12096	0.00698288	-1.29729	down
PB.15631.1	1543	1466	1128	46	237	31	292.146	279.61	211.464	8.78811	43.2823	5.89002	4.99741e-25	-3.75487	down
PB.15641.3	0	23	0	53	59	135	1.89193e-05	1.33021	1.41057e-06	3.05909	3.40152	7.59391	0.00936295	3.42135	up
PB.15646.1	69	40	78	469	381	327	4.08491	2.40305	4.60668	27.8545	22.5003	19.2211	6.68077e-07	2.62074	up
PB.15646.3	0	3	11	64	32	25	1.81521e-05	0.433196	1.49793	8.56645	4.26406	3.28954	0.0115521	3.08117	up
PB.15663.11	45	101	129	0	54	0	1.32332	2.95519	3.7918	9.67422e-36	1.60225	1.78262e-34	0.0406372	-2.38378	down
PB.15666.2	145	142	168	385	293	395	6.36693	6.10325	7.3191	16.0666	12.27	17.6101	0.0302174	1.20952	up
PB.15669.1	218	203	226	38	28	32	7.25761	6.68367	7.54141	1.23199	0.910568	1.09455	5.02485e-05	-2.75218	down
PB.15680.2	80	130	87	0	0	0	3.27601	5.38194	3.57182	0.00040161	6.40958e-08	0.000362192	1.00704e-10	-Inf	down
PB.15688.7	49	36	6	121	87	160	1.86976	1.36626	0.258517	4.72609	3.3755	5.99682	0.0226391	1.98868	up
PB.15689.3	4871	2044	4798	4	0	1899	235.7	97.8376	232.915	0.222671	0.0365567	93.4464	0.0070849	-2.64044	down
PB.15695.1	317	320	246	796	651	847	13.9001	14.0706	10.6255	34.9107	28.4824	36.3769	0.000797115	1.34997	up
PB.15697.2	49	47	40	211	142	87	1.21862	1.18525	1.01732	5.44573	3.6358	2.09811	0.0422781	1.66233	up
PB.15710.1	1216	1314	1371	3399	3016	2380	34.3263	37.0332	38.7295	96.6382	85.3709	67.4434	0.000936402	1.14306	up
PB.15710.3	1329	878	723	9995	7086	4493	18.1328	12.0025	9.94374	136.443	96.3413	61.0215	5.27456e-05	2.84676	up
PB.15710.6	1485	558	1019	1	206	0	24.2311	9.08043	16.7473	0.0218968	3.33721	0.00136489	0.000103642	-3.93039	down
PB.15720.4	0	29	0	144	38	119	0.00888637	0.966093	0.00267629	4.81058	1.29317	3.88556	0.00822912	3.36944	up
PB.15723.1	0	4	0	268	464	153	0.014206	0.166263	7.21944e-08	9.8787	17.0646	5.39022	7.58668e-08	7.77726	up
PB.15725.1	168	90	203	517	404	683	6.00356	3.25014	7.17798	18.6798	14.5675	23.724	0.00014121	1.7685	up
PB.15725.4	56	98	79	488	396	413	2.15769	3.81582	3.00597	19.0611	15.4114	15.4708	1.14465e-06	2.45103	up
PB.15725.5	28	41	49	298	323	314	0.409148	0.601783	0.723518	4.31234	4.65407	4.51286	5.41215e-07	2.95886	up
PB.15725.6	70	71	75	212	173	300	1.44122	1.45234	1.51732	4.26066	3.4395	6.1243	0.014034	1.63876	up
PB.15726.2	55	54	65	1	4	33	1.28269	1.26844	1.51344	0.0422066	0.106458	0.756023	0.0473064	-2.21223	down
PB.15732.2	0	40	0	121	68	122	1.77919e-06	0.920738	1.114e-05	2.815	1.59372	2.66852	0.00156714	2.95225	up
PB.15743.1	1382	1205	1212	458	487	613	43.6929	37.8091	37.9015	14.4188	15.2791	19.2677	0.00025152	-1.31411	down
PB.15754.1	9	6	10	148	103	164	0.350086	0.241596	0.373788	5.61062	3.89782	5.90627	3.45392e-06	4.02331	up
PB.15760.3	1	0	0	93	94	80	0.1571	0.135934	0	14.1945	13.8421	11.9369	5.73095e-09	8.01536	up
PB.15762.1	49	77	61	0	6	11	2.09936	3.33924	2.61447	0	0.261622	0.477474	0.00147296	-3.47898	down
PB.15767.3	2046	1904	2103	944	758	1365	278.112	259.847	280.978	128.855	102.457	188.551	0.00464863	-1.00747	down
PB.15767.36	178	287	287	71	0	106	3.9939	6.46643	6.40831	1.63426	0.00388882	2.34365	0.000753207	-2.10673	down
PB.15774.4	186	149	117	45	93	0	8.19053	6.46177	5.11952	1.93965	3.98568	0.000353972	0.0293292	-1.74961	down
PB.15783.1	91	84	70	4	15	28	5.94228	5.46607	4.53626	0.321456	1.01152	1.85872	0.0156953	-2.4055	down
PB.15783.4	98	83	118	0	0	0	5.33594	4.46974	6.3704	1.49637e-05	0.00233794	0.0023163	8.79495e-11	-Inf	down
PB.15784.1	231	204	286	1189	1194	1314	6.02994	5.30617	7.44537	30.9401	31.0069	34.0394	5.05266e-11	2.3289	up
PB.15794.1	50	32	63	252	238	402	5.76391	3.7218	7.11039	29.355	27.463	43.7177	1.23169e-05	2.59197	up
PB.15795.1	167	133	217	459	450	417	4.62688	3.67463	5.95041	12.7623	12.5306	11.3119	0.00755773	1.32788	up
PB.15796.3	70	69	21	610	347	376	1.83317	1.84042	0.56469	16.2419	9.25704	9.66404	6.14144e-07	3.03021	up
PB.1580.2	38	30	22	0	3	5	3.50739	2.734	1.98131	0	0.27332	0.464857	0.00680078	-3.51571	down
PB.15808.3	298	182	163	0	0	116	15.7683	9.59691	8.47134	3.34749e-104	3.81624e-21	6.088	0.00506114	-2.48717	down
PB.15809.1	379	331	319	701	727	902	17.4117	15.234	14.6066	32.3715	33.6514	41.2948	0.00480018	1.15083	up
PB.15815.1	4	12	19	119	118	252	0.648443	1.79838	2.71148	17.1475	17.0362	35.9199	0.000283183	3.78249	up
PB.15820.1	1104	1171	1032	48	65	50	342.103	367.713	307.271	15.1462	19.8366	16.2361	7.34054e-29	-4.37163	down
PB.15820.2	5039	4962	4281	701	1192	278	825.436	814.953	690.159	115.618	193.327	45.2707	3.16643e-17	-2.75147	down
PB.15821.1	298	188	237	80	63	92	13.5703	8.63824	10.6641	3.7468	2.96144	4.08065	0.0102535	-1.65138	down
PB.15822.1	85	71	96	200	245	325	8.86987	7.43302	9.95455	20.9626	25.6319	33.9121	0.0123264	1.58324	up
PB.1583.1	231	204	204	19	14	63	7.45079	6.5694	6.56284	0.615204	0.459879	2.03293	5.11835e-05	-2.75676	down
PB.15832.1	601	622	479	76	55	33	26.1699	26.9483	20.7914	3.29385	2.39289	1.42983	2.39119e-13	-3.40642	down
PB.15832.2	430	440	428	23	62	36	18.7389	19.0746	18.5444	1.00572	2.68404	1.59601	3.55894e-11	-3.45321	down
PB.15837.1	520	304	438	0	0	288	23.3189	13.5748	19.6835	0.000582583	0	13.0075	0.0140166	-2.14851	down
PB.15841.4	113	134	225	507	497	295	3.11449	3.65311	6.1973	13.9165	13.7544	8.16338	0.00419186	1.42921	up
PB.15850.4	25	70	52	0	0	8	0.791691	2.15669	1.61769	2.0853e-10	2.32523e-12	0.2719	0.000458723	-4.20799	down
PB.15860.1	441	289	434	0	5	184	17.9238	11.5314	17.6278	4.73349e-05	0.224898	7.63563	3.34672e-05	-2.63965	down
PB.15866.1	3	6	7	42	65	27	0.117018	0.243142	0.250623	1.52247	2.36179	0.901212	0.0108188	3.03672	up
PB.15880.2	343	381	364	76	73	95	8.45319	9.38373	8.95268	1.90222	1.82344	2.33406	4.26215e-05	-2.18358	down
PB.15882.1	219	103	210	460	491	552	6.93937	3.27972	6.67763	14.5075	15.3802	17.3765	0.00167441	1.46595	up
PB.159.1	60	100	47	9	32	0	1.3821	2.28826	1.0818	0.21577	0.777639	1.21577e-19	0.0254636	-2.36907	down
PB.159.2	3517	3241	3415	788	1050	916	54.7834	50.3845	52.8825	12.6559	16.918	14.1863	3.91016e-09	-1.91461	down
PB.15906.2	0	3	6	62	27	22	2.1962e-13	0.163205	0.303817	2.82227	1.25737	1.00551	0.00921312	3.59702	up
PB.15910.9	109	148	38	0	0	0	2.52006	3.4427	0.887536	3.97861e-05	3.87403e-06	1.52458e-05	5.79695e-07	-Inf	down
PB.15911.1	1190	999	999	209	125	189	24.0186	19.9276	20.3157	4.04505	2.41539	3.87001	6.58714e-13	-2.63656	down
PB.15911.2	80	93	90	5	22	25	3.90114	4.44529	4.39047	0.236718	1.01817	1.27958	0.0150913	-2.36367	down
PB.1592.8	128	117	144	36	51	18	9.70484	8.93308	10.9341	2.84572	4.02971	1.3513	0.023425	-1.92284	down
PB.15928.2	195	252	247	52	106	105	11.593	14.8394	14.6902	3.10616	6.19048	6.35012	0.0320929	-1.42618	down
PB.15929.4	2305	3007	2733	5523	5425	6424	76.3459	98.8727	90.5381	181.521	177.984	216.047	0.00320136	1.08421	up
PB.15934.2	112	200	186	48	0	95	4.81638	8.65008	7.87095	2.12983	0.00419075	4.03524	0.0160909	-1.81788	down
PB.15948.4	0	5	11	76	42	34	1.25855e-21	0.100813	0.198931	1.34855	0.757714	0.57639	0.0054953	3.22035	up
PB.15953.1	1800	1826	2181	4658	3960	5136	80.6077	81.6134	97.4275	211.505	178.982	229.361	0.000484682	1.21601	up
PB.15956.1	64	69	54	175	166	205	4.74929	5.09934	3.94898	13.1914	12.3538	14.9273	0.0426996	1.51886	up
PB.15957.1	35	32	21	148	135	166	1.79412	1.69669	1.1035	7.85743	7.20992	8.28941	0.00354416	2.32327	up
PB.1596.1	295	241	276	22	26	31	9.77477	8.0646	9.07472	0.761677	0.90181	1.01686	8.2499e-08	-3.39033	down
PB.1596.4	75	50	50	0	0	11	2.37585	1.59568	1.58143	3.91922e-07	1.50783e-05	0.364655	0.000420761	-4.00779	down
PB.15962.1	1474	1371	1727	498	746	760	70.2109	66.2996	81.3565	23.9761	36.0402	34.9584	0.000561185	-1.21861	down
PB.15963.2	4	0	6	69	15	63	0.734887	0.000188077	1.01169	12.0394	2.72134	11.2635	0.00746063	3.84276	up
PB.15967.1	29	28	28	305	252	148	1.26368	1.25171	1.23285	13.5356	11.2274	6.34067	5.84945e-06	3.02047	up
PB.15967.4	12	22	18	299	243	140	1.05181	1.89369	1.55356	25.5354	20.5513	12.153	1.47863e-07	3.68507	up
PB.1598.1	520	452	689	17	21	275	18.1989	16.0163	23.971	0.609411	0.759042	9.39881	6.82518e-05	-2.4256	down
PB.1598.4	142	132	85	9	5	52	7.08927	6.56882	4.20596	0.489324	0.283069	2.55945	0.00429394	-2.4617	down
PB.15983.5	7	7	8	53	48	20	0.277632	0.292075	0.313155	2.11784	1.93304	0.786077	0.0483602	2.42672	up
PB.15989.1	4369	3861	4390	1799	1840	2472	609.027	535.444	603.281	246.023	248.589	345.851	0.00250774	-1.07423	down
PB.1599.2	490	552	569	153	297	236	51.0232	58.2019	58.4541	16.1985	30.9347	24.2831	0.00571993	-1.26002	down
PB.1599.6	24	33	17	0	0	0	2.65268	3.67087	1.80737	0.000224291	1.92914e-05	5.47968e-06	3.37702e-05	-Inf	down
PB.15997.2	27	29	27	190	141	225	1.72622	1.79852	1.69621	11.9881	8.88954	13.7725	0.000201438	2.7174	up
PB.15997.3	6	1	0	34	34	19	0.306164	0.053969	2.90915e-76	1.73227	1.71932	0.97291	0.0063218	3.59355	up
PB.15998.2	19	16	30	126	83	101	6.6669	5.93723	9.96084	46.176	29.3606	35.5341	0.0164428	2.22336	up
PB.1600.1	429	542	388	191	131	236	14.9133	18.9091	13.468	6.77325	4.63195	8.11402	0.00721931	-1.30892	down
PB.16012.2	13	13	22	295	239	86	1.22963	1.22243	2.0422	27.1551	21.795	7.94231	0.00104347	3.65729	up
PB.16017.2	0	0	19	136	130	132	2.71093e-05	1.03864e-08	0.302128	2.20826	2.1015	2.01313	1.18329e-06	4.35541	up
PB.16017.3	7	41	18	222	139	103	0.164441	0.984529	0.431713	5.32293	3.32525	2.3656	0.000427409	2.7924	up
PB.16018.4	123	170	116	325	414	332	4.83458	6.77097	4.54448	13.31	16.839	12.7378	0.0133831	1.36176	up
PB.1604.5	131	78	149	0	21	0	3.45902	2.06499	3.93877	1.42305e-13	0.590843	1.4861e-08	6.29068e-06	-4.1329	down
PB.16047.19	71	39	118	2396	1115	1186	7.80963	4.37464	12.8746	260.369	120.356	130.344	9.30255e-06	4.33074	up
PB.16047.20	11	13	0	47	73	36	0.444802	0.524016	1.0955e-72	1.89879	2.89964	1.34129	0.0201433	2.67281	up
PB.16047.23	19	18	0	177	161	65	1.63781	1.54379	2.1381e-14	14.5317	13.2969	5.40206	0.000259523	3.41435	up
PB.16051.2	323	388	321	1066	1049	620	12.9832	15.5877	12.8637	42.8282	42.219	24.7679	0.000672186	1.37621	up
PB.16056.1	0	0	5	68	73	31	2.43843e-89	2.33137e-34	0.300347	3.91736	4.18329	1.71198	3.7159e-05	5.06754	up
PB.16056.2	7	0	0	44	59	28	0.375317	1.86855e-16	1.41503e-23	2.30099	3.04835	1.42809	0.000765712	4.17859	up
PB.16056.3	2	9	5	249	158	189	0.0746304	0.327247	0.210113	9.15493	5.72317	6.63612	1.15564e-10	5.1984	up
PB.16069.1	0	0	48	158	203	46	0.0224828	0.018241	4.04144	13.1009	16.727	3.88367	0.0261837	3.04545	up
PB.16071.3	98	45	19	0	0	0	6.88073	3.13783	1.31206	0.0457087	0.000368579	1.67965e-05	0.00084723	-Inf	down
PB.16086.2	15	58	27	0	5	4	0.262302	0.977391	0.447691	7.6321e-07	0.0930853	0.074832	0.0262311	-3.49294	down
PB.16100.1	38	35	67	344	290	488	2.35354	2.14832	4.11717	20.5028	17.1048	29.837	5.31868e-08	2.97482	up
PB.16123.1	84	99	83	525	480	237	4.16508	4.91081	4.0285	26.3887	24.113	11.5015	0.000633049	2.1924	up
PB.16125.2	33	23	43	0	0	0	0.762916	0.547342	1.00212	1.31522e-16	0.0218648	5.87931e-06	7.09618e-06	-Inf	down
PB.16129.1	818	633	760	211	165	314	41.8617	32.4106	38.621	10.8682	8.51951	15.962	1.80684e-05	-1.70751	down
PB.16140.1	203	154	173	495	402	370	11.0514	8.45574	9.32067	27.4969	22.2249	19.9711	0.0167054	1.22615	up
PB.16155.5	43	19	0	129	68	75	0.871204	0.397674	3.74647e-05	2.61426	1.3997	1.49231	0.0316428	2.09884	up
PB.16166.1	91	62	72	472	462	179	5.2834	3.64575	4.15222	27.6446	26.8487	10.1423	0.00540083	2.27154	up
PB.16168.2	174	166	200	827	551	590	13.5958	13.1719	15.4419	65.4333	42.9438	45.2084	1.08674e-05	1.8359	up
PB.16170.5	0	23	0	156	233	26	0.000259025	1.19073	0.000100189	8.22444	12.2718	1.34165	0.0288127	4.15869	up
PB.16171.2	53	42	47	217	128	141	3.5875	2.86265	3.20986	14.9558	8.77776	9.41468	0.0249979	1.74426	up
PB.16180.7	173	226	201	44	34	139	24.3141	31.9853	28.1856	6.36846	4.8868	19.3512	0.0351908	-1.48742	down
PB.16183.25	18	60	31	13	0	0	0.789258	2.54113	1.33825	0.563541	1.02212e-22	3.44458e-49	0.0256126	-3.09493	down
PB.16189.1	2	0	1	19	19	44	0.463156	5.84715e-05	0.346263	4.36571	4.24283	9.9602	0.000912766	4.73638	up
PB.1619.1	84	113	127	381	372	396	4.11773	5.50685	6.20879	18.4464	18.0658	19.2671	0.000604022	1.79904	up
PB.16193.1	11	27	26	122	93	72	0.333709	0.786925	0.740082	3.58143	2.73464	2.03321	0.0258925	2.1385	up
PB.16211.1	272	273	319	99	38	105	7.23841	7.27064	8.51997	2.64115	1.0169	2.79797	0.00158358	-1.86229	down
PB.1622.1	335	292	297	83	162	70	10.4563	9.07105	9.19925	2.64833	5.13387	2.16221	0.00611721	-1.58505	down
PB.1622.2	200	208	188	0	6	58	5.93122	6.14891	5.53345	1.56291e-05	0.195486	1.72261	5.70991e-06	-3.23482	down
PB.16225.2	79	146	116	15	39	9	2.59444	4.81507	3.81332	0.500776	1.32058	0.311275	0.00534738	-2.46661	down
PB.16226.1	58	30	78	0	0	9	1.86246	0.988917	2.46936	4.44973e-36	2.0436e-37	0.296619	0.000291294	-4.22284	down
PB.16226.2	88	140	200	15	0	61	2.26334	3.60493	5.06443	0.393572	0.0158929	1.544	0.00323556	-2.51006	down
PB.16226.7	164	204	185	127	64	0	3.87848	4.86525	4.35983	3.07492	1.5632	0.00326378	0.0336041	-1.56815	down
PB.16236.3	0	0	0	46	26	16	1.20117e-06	4.88329e-09	2.81298e-08	1.21748	0.682435	0.40719	1.71854e-05	Inf	up
PB.16236.5	54	38	95	0	4	0	1.61144	1.14804	2.80231	2.23477e-08	0.122628	4.95405e-13	6.52224e-06	-5.58778	down
PB.16251.1	1209	1026	1273	105	190	295	42.6988	35.9675	44.8135	3.63958	6.52955	10.4286	4.35515e-13	-2.59827	down
PB.16258.6	480	491	462	122	163	169	8.10003	8.33601	7.77168	2.11933	2.82572	2.80615	0.000339021	-1.68611	down
PB.16263.2	2	4	8	45	28	33	0.0922436	0.180197	0.346444	1.88255	1.17411	1.3439	0.0211926	2.89257	up
PB.16282.10	845	785	788	316	407	378	48.0555	44.3365	44.6423	18.1337	23.2026	21.963	0.00371181	-1.16409	down
PB.16284.2	0	46	7	144	127	62	3.5142e-05	2.57108	0.386483	8.12017	7.17608	3.32942	0.00360284	2.63665	up
PB.1629.9	22	14	54	3	0	0	1.05212	0.665657	2.49574	0.185417	3.0972e-08	6.59266e-05	0.011869	-4.94483	down
PB.16295.1	68	57	137	346	340	461	1.09341	0.922774	2.19169	5.51911	5.45164	7.19597	6.2906e-05	2.10098	up
PB.16315.4	291	341	397	55	74	95	10.919	12.9474	14.8041	2.1565	2.87462	3.47043	4.72206e-05	-2.22601	down
PB.16318.2	205	256	238	1444	1472	1455	16.0349	19.4835	18.4596	107.35	109.342	120.9	4.12131e-14	2.61708	up
PB.16333.2	1298	1354	1364	3826	3799	2908	94.6801	97.4092	97.3809	262.23	260.576	214.844	5.12575e-05	1.36123	up
PB.1637.2	1330	1139	1210	326	541	432	178.669	151.177	158.707	42.4662	69.4306	60.4928	1.70425e-05	-1.53191	down
PB.16382.6	3791	3318	2673	1174	1593	2010	184.623	161.049	128.447	57.7562	78.3674	97.4415	0.00250861	-1.06144	down
PB.16390.1	1021	793	1027	274	381	456	43.9818	34.2745	43.9421	12.0758	16.6957	19.6768	0.000251585	-1.38338	down
PB.16428.3	234	161	167	911	663	759	23.7067	16.3894	16.8449	89.9992	65.2274	73.685	2.98987e-07	2.02268	up
PB.16428.4	135	104	176	0	6	57	15.4933	11.9397	20.0051	7.92482e-05	0.767834	6.44361	0.000792568	-2.73771	down
PB.16428.5	20	4	5	129	84	99	5.27475	1.07972	1.46464	35.334	22.3891	25.5319	0.000284153	3.38966	up
PB.16431.2	25	63	48	432	436	167	0.658361	1.64229	1.23248	11.4741	11.585	4.17043	0.000804013	2.90022	up
PB.16431.3	252	188	229	483	499	444	9.95534	7.4583	9.00808	19.4588	20.0863	17.2775	0.0323528	1.06081	up
PB.16433.1	66	68	109	0	17	25	5.04235	5.13073	8.31282	5.68285e-05	1.32087	2.00749	0.010281	-2.5567	down
PB.16434.1	392	421	447	842	925	1350	23.4693	25.2251	26.7318	50.181	54.8884	81.4106	0.00147064	1.28045	up
PB.16435.1	0	1	1	28	32	49	0	0.286537	0.156948	4.43631	4.84182	7.33291	8.25948e-05	5.74994	up
PB.16439.2	288	324	263	720	671	546	8.61461	9.70556	7.8803	21.5877	20.2207	16.3179	0.0100637	1.11755	up
PB.16441.1	331	366	337	92	147	151	23.3864	25.7332	23.576	6.55038	10.4351	10.6301	0.00915677	-1.43383	down
PB.16446.1	288	307	317	1261	1474	1013	31.6538	33.1717	34.4292	136.88	159.096	114.406	1.20881e-08	2.00899	up
PB.16446.2	3	10	11	181	163	61	0.111488	0.321732	0.335331	5.57764	5.01698	1.78862	9.9227e-05	4.04843	up
PB.16450.1	231	253	201	48	56	83	8.39926	9.14819	7.31068	1.77336	2.0839	3.06423	0.003701	-1.89856	down
PB.16463.3	90	77	139	0	53	21	12.9234	11.0787	19.7938	1.17202e-12	7.40286	3.14562	0.0254181	-2.08071	down
PB.16464.1	2392	3015	3055	241	2123	1245	173.569	217.932	222.107	17.0062	148.039	90.736	0.0208703	-1.2577	down
PB.1647.3	37	57	31	162	194	122	0.826484	1.26925	0.700443	3.66388	4.39541	2.67054	0.0144694	1.9079	up
PB.16479.2	9	25	42	154	114	57	0.500291	1.32043	2.17667	8.23327	6.08856	2.94654	0.0239962	2.06657	up
PB.16479.3	56	0	0	107	120	86	2.20621	0.0126667	0.00807331	4.36435	4.84814	3.35153	0.00766818	2.4367	up
PB.16482.3	710	618	580	0	351	0	6.92097	6.01941	5.63014	0.000883876	3.51903	0.000641754	1.93102e-05	-2.48135	down
PB.16484.1	76	105	85	37	2	2	2.97314	4.10263	3.33733	1.48761	0.0940097	0.0838378	0.00491336	-2.72934	down
PB.16487.7	691	669	723	2070	1571	1963	33.8213	32.8072	35.0551	100.311	76.2271	94.4317	3.9694e-05	1.39928	up
PB.16496.1	383	384	369	113	68	121	18.4796	18.0973	17.7918	5.34777	3.19394	5.99888	0.000202541	-1.93825	down
PB.16496.12	2291	1932	2294	429	842	1004	118.024	97.1964	118.518	21.6607	42.144	53.3442	3.40321e-06	-1.54612	down
PB.16501.1	561	549	565	1254	996	1273	7.54016	7.45589	7.5767	17.2879	13.7404	16.4916	0.00573815	1.04448	up
PB.16512.1	4	5	4	40	70	51	0.580439	0.746457	0.559629	5.50808	9.49475	7.10009	0.00181161	3.60256	up
PB.1652.3	607	660	515	169	219	258	37.7191	41.045	31.7402	10.4045	13.4	15.7264	0.000552306	-1.49047	down
PB.16522.1	384	314	358	152	122	213	13.8177	11.0162	13.0058	5.20914	4.20511	7.93904	0.0410814	-1.14416	down
PB.16522.2	38	76	68	0	0	14	1.04749	2.08757	1.89444	6.93804e-06	3.19763e-07	0.418097	0.000827644	-3.71067	down
PB.16531.1	41	39	38	172	96	136	5.59513	5.36867	5.11189	23.0063	12.7397	18.5441	0.0391732	1.74698	up
PB.16533.1	13	2	8	214	161	142	0.220433	0.0392239	0.141105	3.56878	2.68219	2.28118	4.46727e-08	4.4518	up
PB.16533.2	42	31	57	183	205	244	1.5888	1.16366	2.14733	6.97093	7.78591	9.13854	0.00101566	2.25153	up
PB.16533.4	0	0	0	63	27	16	2.25257e-05	1.69129e-06	4.41559e-06	2.55991	1.0918	0.649539	0.000753207	Inf	up
PB.16541.2	302	310	377	95	90	210	7.87362	8.14661	9.8239	2.53773	2.43051	5.39201	0.016813	-1.34856	down
PB.16545.5	45	75	41	220	159	123	1.07277	1.79356	0.984982	5.30983	3.86036	2.87742	0.0374225	1.61399	up
PB.16558.1	708	585	674	236	322	338	25.9534	21.4867	24.6741	8.7747	11.9562	12.3571	0.0063845	-1.16357	down
PB.16561.7	7	6	7	34	46	36	0.338221	0.296986	0.327791	1.58992	2.1524	1.56053	0.0430433	2.50556	up
PB.16562.1	8	2	4	47	71	17	0.172142	0.0576992	0.0840283	1.00263	1.50996	0.341242	0.0165795	3.22823	up
PB.16568.1	213	220	260	648	587	464	6.49207	6.8135	7.97771	20.3477	18.395	13.6364	0.00492208	1.26359	up
PB.16569.1	460	436	459	179	223	165	21.5307	20.304	21.3131	8.39173	10.4552	7.76243	0.00874	-1.2871	down
PB.16571.1	351	333	415	133	170	117	12.2225	11.6728	14.3913	4.75395	6.06754	4.04209	0.00817573	-1.4185	down
PB.1659.1	9463	8640	9917	934	1746	2404	240.212	220.756	251.381	24.2503	45.5712	59.9815	1.47069e-12	-2.48899	down
PB.1659.19	286	135	255	0	0	0	8.96368	4.25296	7.97939	1.16369e-14	7.29345e-06	3.2618e-05	4.59171e-17	-Inf	down
PB.1659.21	1334	980	1411	394	418	415	37.7969	27.9009	39.8441	11.4002	12.163	11.6159	4.01863e-06	-1.63283	down
PB.16590.1	740	714	720	215	326	263	37.6667	36.5989	36.4829	11.1201	16.7774	13.0279	0.000284435	-1.46445	down
PB.16593.1	301	287	292	714	610	725	9.02537	8.60461	8.7939	21.3291	18.3861	21.7638	0.00482013	1.19085	up
PB.16601.4	4	0	17	57	40	46	0.0830316	2.04229e-06	0.318783	1.07292	0.751122	0.822685	0.0196756	2.73207	up
PB.16607.4	60	33	76	1	0	17	1.45062	0.812195	1.83268	0.0400918	1.17262e-05	0.423676	0.00361249	-3.24953	down
PB.16610.1	100	61	79	24	12	20	13.0916	7.89651	10.1873	3.22865	1.54904	2.80659	0.0360096	-2.13029	down
PB.16614.1	5	24	4	151	197	112	0.377055	1.74214	0.290671	11.0583	14.1913	7.87262	4.61095e-06	3.78203	up
PB.1662.2	1752	1091	1612	3530	3440	4361	196.943	122.696	178.099	380.891	371.058	496.322	0.000100796	1.31631	up
PB.1662.20	9207	8074	10809	22287	21073	24150	751.74	655.019	867.358	1741.94	1618.1	2004.62	0.0147612	1.23578	up
PB.1662.9	10803	9487	11119	25292	23630	23811	1083.89	948.282	1081.66	2415.19	2233.32	2421.37	0.0260218	1.18167	up
PB.16622.1	111	59	34	355	371	253	6.25679	3.38009	1.93699	20.5004	21.409	13.8047	7.66635e-05	2.22875	up
PB.16629.1	99	82	75	11	2	41	2.80417	2.36516	2.12944	0.324902	0.0811105	1.14671	0.02114	-2.2649	down
PB.16633.6	60	26	32	0	10	8	6.11863	2.6474	3.22197	2.39605e-13	1.07039	0.802731	0.0247552	-2.74477	down
PB.16638.1	1532	1600	1564	654	812	800	54.5382	56.9276	54.9541	23.709	29.3139	27.8356	0.00265047	-1.07947	down
PB.16638.2	80	61	43	0	22	4	2.3419	1.79946	1.25031	0.0135317	0.686909	0.114324	0.00879242	-2.8587	down
PB.16640.2	153	181	190	1342	940	1153	11.3933	13.447	13.9605	99.5551	69.4509	84.1937	1.44802e-13	2.68494	up
PB.16640.3	31	19	35	128	121	132	1.45487	0.896992	1.64845	6.06698	5.70438	5.85465	0.0124708	2.13273	up
PB.16653.1	5934	5190	5537	1928	2168	2393	354.461	301.425	330.493	106.818	120.32	147.686	6.25885e-05	-1.38924	down
PB.16655.19	158	189	194	41	65	53	6.81708	8.13031	8.22777	1.83113	2.77788	2.29103	0.0142041	-1.79478	down
PB.1666.4	49	51	63	11	0	9	1.66469	1.74918	2.12095	0.402999	3.68729e-10	0.302471	0.00674492	-3.05208	down
PB.16660.1	0	0	34	533	430	177	0.0100637	0.00326419	1.29746	20.6688	16.6575	6.57458	4.16864e-06	5.0302	up
PB.16660.3	0	25	18	181	224	137	6.92334e-19	0.941872	0.678465	6.70256	8.2863	4.88355	2.13041e-06	3.63515	up
PB.16676.1	279	235	293	37	56	89	8.84729	7.4707	9.37849	1.1709	1.80759	2.87587	0.000344145	-2.17525	down
PB.16683.1	1883	1677	2021	287	259	448	68.8376	61.6053	73.8369	10.3918	9.35459	16.1441	3.9423e-14	-2.51613	down
PB.16685.10	28	39	103	0	0	14	1.16619	1.64635	4.23654	2.41171e-14	3.86363e-50	0.589441	0.0422245	-3.61645	down
PB.16696.1	98	98	93	14	38	0	6.6915	6.69583	6.46438	0.979059	2.49106	0.0594201	0.00776644	-2.51159	down
PB.16697.1	1020	844	939	2739	2489	4303	36.1351	30.1093	33.3151	98.4393	89.0391	152.145	0.000731807	1.73846	up
PB.16697.2	22	114	50	766	968	283	0.764419	3.86505	1.70425	26.167	32.9338	9.46955	0.00185656	3.41494	up
PB.16697.3	40	48	22	98	125	155	1.63427	1.96768	0.921027	4.04793	5.14521	6.25969	0.0445382	1.75594	up
PB.16697.5	34	51	60	442	503	494	1.13727	1.70365	2.00421	15.0164	16.9572	15.9635	4.84544e-11	3.2839	up
PB.16697.6	0	3	9	30	31	18	3.78054e-46	0.141145	0.374792	1.29488	1.30902	0.736674	0.0429676	2.68935	up
PB.16697.7	1	17	14	98	86	93	0.109118	1.02049	0.870101	5.99463	5.23087	5.39531	0.00143057	3.09349	up
PB.16717.4	2028	1344	1699	0	0	913	444.62	292.591	364.951	1.83135e-45	3.70842e-29	214.463	0.000201409	-2.48978	down
PB.16717.8	109	178	235	108	39	28	32.5471	53.8132	67.3794	33.2468	11.5555	8.83082	0.0333678	-1.60708	down
PB.16727.1	361	381	252	106	153	186	5.96152	6.3503	4.16135	1.78232	2.55806	2.96071	0.0387178	-1.18558	down
PB.16731.1	248	286	156	0	0	0	3.55942	4.11193	2.24397	0	4.51655e-06	4.23361e-06	2.95537e-20	-Inf	down
PB.16743.2	58	23	0	192	145	168	0.700581	0.278696	0.000148977	2.37146	1.7925	1.99891	0.000582949	2.6061	up
PB.16746.3	343	416	441	214	93	177	13.3649	16.4115	16.9591	8.53009	3.73407	6.715	0.00955907	-1.33667	down
PB.16749.2	68	40	34	0	0	6	2.48881	1.48472	1.25768	0.000100337	5.28486e-05	0.230305	0.000218468	-4.58147	down
PB.16762.3	62	49	78	205	193	146	2.5846	2.04907	3.22121	8.61573	8.11427	6.05035	0.0464368	1.49324	up
PB.16763.1	151	212	161	62	43	43	14.8039	20.9395	15.5586	6.27882	4.30672	4.09348	0.0124782	-1.85119	down
PB.16767.2	566	594	602	218	181	111	10.7152	11.239	11.2559	4.17343	3.46144	2.07398	2.61259e-05	-1.81967	down
PB.16767.4	31	25	17	8	1	0	0.667862	0.530466	0.364602	0.187255	0.0287644	3.93078e-06	0.0225822	-3.05564	down
PB.16768.4	216	166	165	458	476	305	10.5462	8.01141	7.92833	22.103	22.8746	15.1277	0.028127	1.14735	up
PB.16786.1	1306	1242	1394	267	369	462	49.3882	46.7175	52.5869	9.89441	13.6422	17.4494	7.78127e-08	-1.87144	down
PB.16787.3	76	75	99	0	0	23	2.0828	2.05296	2.68626	4.31891e-05	2.55332e-05	0.633671	0.00054203	-3.45646	down
PB.16788.1	30	47	56	377	236	165	0.810461	1.26146	1.47293	10.2926	6.32715	4.24634	0.0010537	2.51888	up
PB.16789.3	52	108	129	1237	718	446	1.39827	2.87095	3.39985	33.0928	19.2405	11.6844	0.00267824	3.02552	up
PB.16794.1	108	113	82	9	13	54	26.4458	27.9007	19.647	2.39407	3.20619	13.2563	0.0304506	-2.01487	down
PB.16800.4	31	27	118	464	329	547	0.571522	0.512357	2.18339	8.75953	6.20118	10.0466	9.23909e-09	2.899	up
PB.16801.1	0	7	2	20	42	24	0	0.433953	0.121399	1.23545	2.57635	1.48051	0.0136715	3.24081	up
PB.16803.1	325	313	410	661	706	838	35.6908	34.655	43.9187	74.0722	78.4248	87.2354	0.0130339	1.04479	up
PB.16803.2	0	10	6	167	83	27	2.36885e-05	0.708533	0.401163	11.459	5.67272	1.78441	0.0332636	4.09126	up
PB.16803.3	42	31	40	322	226	222	4.76609	3.60524	4.45486	37.5065	26.0011	24.2007	1.62213e-05	2.73707	up
PB.16803.4	11	22	13	147	101	42	0.295276	0.558144	0.330253	3.82532	2.61464	1.02731	0.0177231	2.62827	up
PB.16806.3	56	41	78	349	241	152	2.53344	1.88471	3.53236	16.4449	11.2515	6.79825	0.00359028	2.05033	up
PB.16819.1	23877	20766	22728	9640	9096	13249	687.026	595.76	652.332	273.207	257.577	381.437	0.0384511	-1.1025	down
PB.16819.19	35	81	41	0	11	9	0.94771	2.20079	1.12322	2.61569e-109	0.308459	0.258991	0.00839223	-2.994	down
PB.16819.5	4080	3875	3535	1694	2106	1895	113.22	107.271	97.938	46.4646	57.7316	52.7101	0.00342488	-1.04167	down
PB.1682.2	450	541	474	220	178	212	14.1339	17.1744	14.8377	7.09141	5.73431	6.63133	0.0063286	-1.29115	down
PB.16821.1	309	239	290	73	105	112	18.3644	14.3238	17.1721	4.42828	6.35757	6.59217	0.00972027	-1.56027	down
PB.16824.10	268	398	284	27	53	196	5.91579	8.83044	6.25244	0.615362	1.20972	4.27065	0.00209129	-1.80097	down
PB.16837.2	1370	1344	1152	266	344	382	22.1435	21.7923	18.5041	4.36701	5.64852	6.04644	1.21353e-08	-1.99005	down
PB.16837.4	181	214	141	73	55	38	5.29637	6.24482	4.10136	2.14223	1.63215	1.1058	0.019913	-1.7204	down
PB.16853.2	536	607	692	1709	1472	1307	27.3944	31.0866	34.8871	89.2222	76.3328	67.2038	0.00035589	1.26107	up
PB.16861.1	658	662	737	317	338	350	64.8527	65.3682	71.0102	30.3384	31.6637	34.3625	0.0126311	-1.06195	down
PB.16872.10	281	248	406	650	768	848	29.0998	25.9369	41.4378	66.9866	79.1052	86.5547	0.0021482	1.24785	up
PB.16891.6	116	73	56	25	11	0	3.08209	1.95551	1.49968	0.661521	0.300677	6.1804e-05	0.00502407	-2.80482	down
PB.16892.4	0	0	0	103	77	45	0.000587747	2.21585e-36	4.6803e-17	8.55998	6.35291	3.73011	7.80499e-09	Inf	up
PB.16895.1	1058	687	1021	352	433	595	40.6205	26.5817	39.0858	13.9835	17.1505	22.5024	0.00911712	-1.03247	down
PB.16897.1	377	409	405	1380	1140	1188	20.4942	22.3771	21.6904	75.5352	62.6213	62.7923	5.95925e-06	1.60996	up
PB.16897.2	360	490	429	1283	1109	1064	23.0183	31.7139	26.9613	82.8924	71.1767	66.5305	0.000111467	1.40666	up
PB.16900.1	545	537	534	1525	1365	1215	18.4135	18.3064	18.0071	52.6145	47.0357	40.4652	0.000216527	1.31534	up
PB.16900.7	0	6	11	43	47	17	1.04521e-05	0.118315	0.206909	0.816586	0.878328	0.311171	0.0369185	2.62549	up
PB.16909.7	0	0	0	20	84	17	1.10867e-22	0.000121832	0.000108413	0.689707	2.92716	0.583859	0.0136307	Inf	up
PB.16910.1	1005	804	958	3655	2713	3171	42.0398	33.7386	39.8755	152.951	113.365	131.18	7.58826e-08	1.7555	up
PB.16910.4	10	14	8	63	66	41	0.23937	0.330932	0.193552	1.4929	1.54017	0.934168	0.0352863	2.38133	up
PB.16911.2	1151	989	1110	76	182	205	45.4051	38.9428	43.309	3.04978	7.29055	7.97423	1.06746e-14	-2.83902	down
PB.16911.3	502	399	312	95	90	108	21.6528	17.1964	13.3465	4.15476	3.9507	4.62038	4.23565e-05	-2.07857	down
PB.16911.4	173	244	355	54	93	33	6.35636	8.94821	12.9039	2.03451	3.45434	1.19852	0.00111356	-2.13236	down
PB.16911.6	317	394	340	92	169	97	21.6847	27.0693	22.809	6.38546	11.7017	6.51048	0.00359134	-1.58291	down
PB.16914.1	584	387	524	159	162	207	48.9964	32.4707	42.9156	13.551	13.4987	17.7647	0.000967723	-1.53149	down
PB.16914.2	80	89	47	28	0	4	7.06959	7.88875	4.07272	2.52957	8.12883e-13	0.436285	0.00728632	-2.78526	down
PB.16923.1	201	200	249	2257	1933	2145	14.4892	14.42	17.6085	162.73	138.494	151.725	2.84984e-22	3.25591	up
PB.16923.4	18	20	2	530	500	204	1.50371	1.62247	0.209082	43.0723	40.6427	16.1549	3.40483e-07	4.91749	up
PB.16924.1	43	59	58	318	300	445	3.12949	4.28562	4.15964	22.3961	20.9979	32.1568	1.01832e-06	2.70681	up
PB.16924.2	21	0	0	218	286	384	1.27543	0.00011397	0.000473144	12.8545	16.816	22.8231	6.67063e-15	5.35964	up
PB.16924.3	1	2	0	31	29	32	0.0484283	0.0858134	6.51723e-174	1.15571	1.09311	1.12874	0.000515504	4.91852	up
PB.16926.3	0	16	2	53	43	46	2.50862e-06	1.00343	0.126819	3.16886	2.63661	2.71413	0.0120078	2.9687	up
PB.16938.1	0	26	0	639	434	0	0	1.21643	0	30.4876	20.3466	0	0.0351672	5.35153	up
PB.16956.1	96	62	50	490	460	374	4.38654	2.87329	2.29014	22.637	21.4455	16.8295	1.46544e-07	2.63803	up
PB.16962.1	82	0	91	233	137	231	15.114	0.00232988	16.4925	40.2747	22.9533	45.2598	0.0120262	1.7594	up
PB.1697.1	219	115	177	42	47	88	2.62845	1.39934	2.12723	0.515167	0.583458	1.03498	0.0408768	-1.55846	down
PB.16976.2	7281	8272	4009	2201	2203	2517	336.644	376.734	182.903	98.5554	97.6482	116.3	0.00435807	-1.5253	down
PB.16987.5	86	34	88	0	0	10	2.31007	0.892708	2.37582	0.00177507	0.000377306	0.285544	6.83199e-05	-4.39739	down
PB.17.2	75	79	61	6	0	2	3.13756	3.30418	2.49903	0.263957	1.68978e-06	0.105927	2.06474e-05	-4.77682	down
PB.17001.2	116	107	164	944	804	541	6.94488	6.45527	9.85735	56.8408	48.4672	32.6718	1.87192e-08	2.53242	up
PB.17001.3	44	52	24	282	309	268	2.50431	2.93969	1.35592	15.9896	17.5519	15.1751	3.77516e-06	2.81243	up
PB.17001.5	0	3	1	16	19	19	2.51909e-83	0.0805281	0.0327943	0.449205	0.526652	0.500967	0.00934683	3.74067	up
PB.17002.2	1620	1628	1906	3418	3994	4095	45.8094	46.0103	53.7408	96.6899	113.281	114.351	0.00121752	1.13018	up
PB.17002.3	6	1	33	55	106	73	0.174322	0.0349549	0.835144	1.45219	2.75781	1.79645	0.0134314	2.51321	up
PB.17002.4	467	652	518	1422	1797	1115	16.1011	22.4328	17.8973	48.6796	61.6997	38.2717	8.93081e-05	1.37616	up
PB.1701.1	8	5	7	76	72	45	1.17192	0.761303	0.976519	10.8364	10.0232	6.2567	0.00286725	3.2367	up
PB.17010.2	17	26	14	104	89	50	0.746614	1.14978	0.636496	4.57663	3.95431	2.1465	0.0434459	2.06383	up
PB.17013.1	168	135	134	15	24	31	12.4832	10.0123	9.80142	1.13107	1.77724	2.30393	0.000859138	-2.66992	down
PB.17017.1	102	81	110	10	8	44	16.1804	12.7241	17.3807	1.64338	1.23559	6.93586	0.0155608	-2.26235	down
PB.17018.4	31	38	43	0	0	20	0.883293	1.11821	1.23083	0.019418	1.79003e-18	0.563632	0.042846	-2.49838	down
PB.1702.1	154	130	131	700	625	435	4.34461	3.68519	3.68727	19.5873	17.5407	12.1293	2.61595e-06	2.05282	up
PB.1702.3	0	8	2	57	39	29	6.54052e-44	0.20362	0.063634	1.46072	0.98659	0.737021	0.00323236	3.62854	up
PB.17020.1	384	519	240	132	126	220	16.0819	21.7384	10.003	5.55544	5.29981	9.09591	0.0379015	-1.28064	down
PB.17039.1	53	50	27	7	0	11	3.16247	2.99232	1.61978	0.479307	2.91868e-44	0.699913	0.0156855	-2.8738	down
PB.17039.2	344	203	201	661	924	642	17.4261	10.3828	10.1978	34.3687	47.8345	32.0416	0.000118154	1.54101	up
PB.17040.1	49	41	48	229	105	138	1.549	1.30651	1.5361	7.36259	3.39945	4.26769	0.0270866	1.74375	up
PB.17044.3	108	40	78	203	161	272	3.78824	1.41606	2.70772	7.07558	5.59343	9.18787	0.0361744	1.46066	up
PB.17044.6	29	32	34	223	108	126	0.765456	0.840285	0.888642	5.95504	2.868	3.16595	0.00466342	2.23698	up
PB.17060.3	212	283	287	766	770	362	5.71625	7.82988	7.85733	21.924	21.991	9.5358	0.0340861	1.24865	up
PB.17060.9	93	145	36	699	267	377	2.12837	3.41606	0.850067	16.8836	6.43192	8.4224	0.0214293	2.26865	up
PB.17064.1	32	18	29	0	0	7	8.48784	5.00093	7.51263	0	0	2.00507	0.00810412	-3.51361	down
PB.17080.1	23	24	31	1	3	0	0.761315	0.814013	1.0082	0.0355194	0.101285	0	0.00192832	-4.32285	down
PB.1711.2	674	479	655	226	297	378	20.7745	14.804	19.8917	7.15609	9.27415	11.3608	0.0210139	-1.03391	down
PB.17111.1	536	570	457	22	36	4	25.4194	27.0425	21.3532	1.06472	1.70856	0.198448	1.40444e-19	-4.69052	down
PB.17112.1	7	7	6	57	34	26	1.02234	1.01373	0.890053	7.94182	4.7116	3.42573	0.0416188	2.51773	up
PB.17112.7	70	0	23	118	92	138	1.97836	0.0048663	0.666269	3.44938	2.71405	3.87105	0.0366294	1.86357	up
PB.17112.8	149	97	93	27	15	17	4.2783	2.79673	2.67461	0.807043	0.440964	0.503103	0.003968	-2.55431	down
PB.17128.2	290	309	350	101	109	121	5.62766	6.01837	6.74911	2.01882	2.17521	2.30319	0.00663484	-1.54754	down
PB.17131.16	342	168	171	11	0	52	13.6912	6.77802	6.85947	0.446385	0.00015621	2.06799	0.00030045	-3.45565	down
PB.17136.2	48	54	52	238	169	140	1.04078	1.19754	1.12761	5.37881	3.8263	2.91632	0.0143992	1.79899	up
PB.17143.1	741	918	744	244	263	350	12.9912	16.1469	13.012	4.30331	4.61845	6.09593	0.000103893	-1.51308	down
PB.17143.5	0	0	0	181	142	70	2.95089e-09	1.3021e-10	2.79593e-08	3.53202	2.74719	1.34109	1.77507e-11	Inf	up
PB.17145.1	0	0	16	79	76	19	2.45315e-05	9.63201e-06	0.490072	2.45571	2.38168	0.570082	0.0120773	3.40461	up
PB.17154.1	763	707	788	274	357	358	30.2219	28.2017	31.1517	10.9135	14.2445	13.9479	0.00266638	-1.21983	down
PB.17162.2	100	96	91	17	20	28	3.40381	3.28094	3.10613	0.578022	0.696034	0.957038	0.0221555	-2.16933	down
PB.17163.18	1	5	0	18	15	23	0.0370353	0.194156	2.7304e-145	0.637052	0.530672	0.724737	0.0225489	3.20989	up
PB.17164.13	843	707	950	455	414	359	17.8577	14.9941	20.0239	9.74962	8.88537	7.5061	0.00904502	-1.05656	down
PB.17164.5	587	527	726	257	307	321	13.7899	12.3828	17.0329	6.07266	7.3077	7.52292	0.0139155	-1.08517	down
PB.17164.7	139	179	95	32	25	35	4.66619	6.01507	3.18377	1.11719	0.873741	1.17828	0.00731999	-2.19154	down
PB.17169.5	0	9	4	29	39	27	9.07309e-157	0.348986	0.156534	1.15138	1.5166	1.02844	0.0268635	2.85213	up
PB.17170.1	3	1	2	36	49	16	0.355187	0.203859	0.228835	4.09254	5.51129	1.83386	0.00202238	4.03425	up
PB.17171.1	258	264	268	616	542	573	31.1626	31.9121	31.8006	73.5204	64.2722	68.2634	0.0150894	1.10303	up
PB.17178.3	256	237	342	44	115	82	7.98756	7.39049	10.5619	1.40144	3.64142	2.5289	0.00239171	-1.82282	down
PB.17184.2	0	14	0	55	44	51	9.4424e-05	0.304165	2.16871e-06	1.15121	0.922893	1.03932	0.00366153	3.41351	up
PB.17184.3	34	17	33	0	4	0	0.849789	0.426078	0.829492	1.98846e-06	0.106897	0.000247072	0.00136644	-4.43454	down
PB.17186.1	74	71	48	252	167	213	12.7454	12.2401	7.96521	41.9347	27.4826	35.4817	0.0148383	1.68317	up
PB.17189.2	7	4	13	158	78	50	1.12568	0.732243	2.13287	24.9333	11.9785	8.09027	0.00671936	3.53938	up
PB.17189.3	14	1	11	115	113	50	1.59829	0.188639	1.21763	12.3283	11.8749	5.35294	0.000504028	3.37662	up
PB.17195.1	117	87	107	0	3	3	14.7387	11.0788	13.2532	0	0.375088	0.434392	7.23469e-08	-5.72353	down
PB.17198.1	23	88	33	448	402	110	1.93971	7.35316	2.67999	37.0883	33.1362	8.81417	0.0237396	2.71224	up
PB.1720.2	53	83	86	428	609	623	3.7283	5.87435	5.98964	30.9001	43.6544	42.8875	4.64303e-10	2.87662	up
PB.17202.2	653	613	722	300	273	387	53.3912	50.0693	58.7574	24.3707	22.0812	31.7966	0.0120293	-1.07792	down
PB.17209.4	170	158	127	3	44	48	3.70132	3.39197	2.76755	0.0663678	0.936516	1.04138	0.00354285	-2.28564	down
PB.17209.8	988	572	755	344	176	539	29.185	16.6069	22.0704	9.74657	4.96286	15.9981	0.0461348	-1.15603	down
PB.17215.5	14	0	0	68	84	20	0.348218	2.16245e-05	0.00612769	1.71023	2.08792	0.500566	0.00817414	3.56925	up
PB.17215.7	113	240	133	617	489	364	2.79512	5.95601	3.27108	15.4349	12.2544	8.89166	0.000881472	1.57138	up
PB.17217.3	260	259	280	1408	1120	1111	10.9095	10.9008	11.6848	60.0529	47.2558	46.4393	1.21633e-09	2.15787	up
PB.17217.4	215	222	306	2420	1760	1891	8.79917	9.15205	12.5042	101.84	73.4385	77.1649	2.75533e-19	3.00107	up
PB.17217.8	0	4	7	39	27	17	0	2.46958	4.16318	24.2924	16.2233	11.3378	0.0281934	2.88874	up
PB.17219.3	129	162	132	341	335	327	7.60844	9.4469	7.75221	19.9209	19.6968	19.2593	0.0346941	1.21823	up
PB.1723.2	265	284	357	89	122	96	8.65896	9.2809	11.566	2.98947	4.08813	3.12884	0.00626913	-1.59073	down
PB.17232.1	968	976	983	272	303	265	16.9659	17.0558	17.1148	4.83469	5.35859	4.61983	7.5118e-07	-1.83017	down
PB.17232.5	149	268	212	53	75	51	2.11766	3.79543	3.00223	0.766464	1.08438	0.72827	0.0069738	-1.83978	down
PB.17232.6	249	157	256	15	49	18	4.97711	3.1427	5.10438	0.3065	0.99098	0.378779	7.35667e-06	-3.04811	down
PB.17244.2	121	90	56	0	0	19	3.13757	2.3341	1.44917	0.000103332	3.00237e-05	0.496177	0.000114352	-3.82778	down
PB.17247.1	405	330	315	105	75	65	15.8095	12.8944	12.1866	4.16287	2.95024	2.52064	8.52071e-05	-2.1307	down
PB.17264.3	3572	2779	2524	1545	1285	1558	102.856	80.1954	72.6709	45.3599	37.6957	44.6403	0.00300336	-1.04564	down
PB.17273.1	0	4	9	38	29	24	2.40097e-23	0.463436	0.992696	4.15748	3.15253	2.62422	0.031924	2.78034	up
PB.17281.1	278	171	272	0	0	145	10.4229	6.47192	10.1426	0	0	5.25958	0.00316518	-2.33068	down
PB.17281.2	73	97	27	0	0	29	3.02887	4.07771	1.13568	0	0	1.18452	0.0268011	-2.77427	down
PB.17295.1	1427	1194	1282	409	587	759	46.3746	38.9926	41.6929	13.4619	19.3878	24.2782	0.00112593	-1.18087	down
PB.17324.2	26	26	33	464	438	545	1.60942	1.64384	1.97794	29.2683	27.1594	33.1103	5.31172e-15	4.06133	up
PB.17324.3	0	0	17	72	109	201	0.0195675	1.74155e-06	0.391095	1.72585	2.58123	4.47476	0.000316953	4.46088	up
PB.17324.5	6	6	0	57	17	32	0.278695	0.283641	6.87055e-05	2.56346	0.795097	1.35723	0.0158516	3.11641	up
PB.17340.1	652	555	690	288	320	279	21.5878	18.3324	22.7599	9.62389	10.6385	9.14683	0.00947987	-1.12711	down
PB.17344.4	464	670	720	227	273	273	14.0992	20.4145	21.9078	6.99601	8.37921	8.17466	0.00271851	-1.28889	down
PB.17344.5	339	273	216	20	0	109	11.2756	9.09033	7.20918	0.67772	1.30992e-05	3.60583	8.53937e-06	-2.70016	down
PB.17346.1	269	245	222	0	21	17	9.81615	8.93018	8.03655	4.0668e-06	0.775374	0.614769	4.9175e-10	-4.3032	down
PB.17346.2	164	213	233	29	36	50	7.71963	9.91017	10.7916	1.38184	1.69323	2.36552	0.000425057	-2.43263	down
PB.17349.1	232	170	163	29	34	142	13.5915	9.7813	9.46208	1.72251	2.01041	8.28003	0.0411528	-1.48501	down
PB.17368.4	658	944	534	441	257	311	17.9002	25.9078	14.4893	12.3912	7.13041	8.2223	0.0174391	-1.108	down
PB.17368.6	128	142	102	10	15	40	5.82657	6.51669	4.63596	0.484317	0.709659	1.78651	0.0028839	-2.53824	down
PB.17392.1	538	188	579	1271	1083	1851	27.049	9.43212	28.9266	64.0171	54.2638	92.1466	0.00204859	1.65619	up
PB.17392.2	1243	1419	1336	3920	2859	3006	56.1184	63.9771	60.1124	177.255	129.538	134.4	0.000204813	1.26292	up
PB.17394.10	177	28	236	607	497	356	5.60619	0.901298	7.43077	19.5422	15.9671	10.9963	0.00196934	1.68898	up
PB.17394.9	33	78	45	201	319	220	1.08379	2.57477	1.45166	6.63169	10.4605	6.96658	0.000518851	2.22165	up
PB.17400.1	422	256	362	107	153	173	24.2683	14.5581	20.8662	5.99239	8.5987	10.0552	0.0199123	-1.2946	down
PB.17401.2	70	119	65	323	306	220	3.67545	6.09615	3.38965	15.9941	15.2297	11.6233	0.00449673	1.71455	up
PB.17401.5	157	197	166	450	458	227	8.91931	10.9992	9.42845	24.6279	25.0143	13.0978	0.0464209	1.09579	up
PB.17402.7	20	71	79	0	0	8	0.43039	1.50557	1.68561	1.23236e-65	2.92665e-84	0.173198	0.00119573	-4.41858	down
PB.17404.2	158	166	186	26	34	67	9.91896	10.4996	11.462	1.66049	2.17363	4.07627	0.00649403	-2.03009	down
PB.17404.3	52	50	28	1	7	5	1.73033	1.70639	0.924285	0.0647953	0.256456	0.171548	0.0052305	-3.34985	down
PB.17405.3	565	458	492	85	259	153	22.9495	18.6572	19.7348	3.58653	10.832	6.13387	0.000371653	-1.6392	down
PB.17407.2	25	44	17	141	110	91	0.927274	1.63553	0.614731	5.29104	4.14563	3.21951	0.0294207	1.96639	up
PB.17426.1	327	333	341	92	180	170	9.97389	10.21	10.3193	2.90727	5.6025	5.12716	0.0345147	-1.20723	down
PB.17426.4	202	147	225	62	24	29	6.81694	4.98565	7.50234	2.16656	0.852705	0.973829	0.000932927	-2.35156	down
PB.17437.3	81	113	162	0	0	21	3.06608	4.29504	6.0965	0.000211497	0.000220792	0.800977	6.85535e-06	-4.09635	down
PB.1744.2	1	5	8	63	30	61	0.0696939	0.318652	0.455254	3.47428	1.65855	3.14697	0.00312241	3.43604	up
PB.17444.8	56	67	66	14	15	13	1.06581	1.30026	1.26115	0.280037	0.317039	0.239919	0.0446475	-2.19833	down
PB.17445.1	69	74	84	1232	863	897	5.01893	5.20442	6.05247	83.5276	58.356	66.5456	3.21083e-21	3.69119	up
PB.17446.7	2760	1946	2067	606	740	1045	126.164	88.1966	94.2003	27.3418	33.1992	47.8927	4.9249e-06	-1.53069	down
PB.1745.2	217	329	305	1192	1441	895	5.47859	8.35082	7.70314	30.5243	36.7208	21.9514	1.91901e-08	2.02314	up
PB.1745.4	27	46	17	106	144	115	0.579206	0.966729	0.357487	2.27724	3.0682	2.31941	0.0229498	1.99534	up
PB.1745.5	207	152	191	502	555	445	7.89783	5.81756	7.26435	19.1629	21.089	16.8816	0.00245113	1.4178	up
PB.17461.3	19	20	29	0	0	0	0.84673	0.89759	1.2833	2.78487e-05	0.0355721	0.00072077	4.97242e-05	-Inf	down
PB.17463.2	10	8	0	80	125	38	0.468138	0.374815	0.000407025	3.57353	5.54576	1.63121	0.00176511	3.72201	up
PB.17467.5	0	0	0	28	261	192	0.00275344	0.0134357	0.00422529	0.79878	7.25417	5.33218	6.86102e-05	Inf	up
PB.17467.9	0	0	9	111	32	31	2.67168e-49	4.91353e-44	0.269822	3.26451	0.946245	0.880529	0.0406451	4.23705	up
PB.17471.1	94	96	77	23	20	16	4.41128	4.57589	3.58275	1.10897	0.969453	0.755071	0.0234681	-2.2077	down
PB.17475.3	528	598	545	140	106	91	25.5613	29.1606	26.1798	6.87837	5.17284	4.34646	1.63577e-07	-2.33911	down
PB.17475.4	114	146	72	47	18	30	3.87994	5.05822	2.47111	1.66512	0.632329	0.997925	0.0438874	-1.83126	down
PB.17477.1	103	65	72	497	553	165	2.07192	1.32094	1.44824	10.2271	11.3811	3.24541	0.0199652	2.30387	up
PB.17505.2	21	15	18	0	0	0	1.1357	0.857572	0.963487	1.10692e-12	2.18404e-16	8.20222e-10	0.000125473	-Inf	down
PB.17509.5	30	58	53	0	14	5	1.44955	2.75033	2.5439	1.14886e-25	0.678495	0.287222	0.0125026	-2.92	down
PB.17516.1	633	563	688	82	105	85	33.2916	29.82	36.0647	4.27618	5.40719	4.41429	7.85024e-11	-2.8224	down
PB.17526.1	315	264	195	135	0	107	11.0583	9.33032	6.77146	4.78101	0.00386703	3.70688	0.00611721	-1.70327	down
PB.17534.2	234	276	209	772	639	363	28.3178	33.2193	24.8465	91.8067	75.4602	43.5413	0.0209434	1.27274	up
PB.17535.1	560	646	544	356	246	225	19.3851	22.3459	18.978	12.3013	8.47957	7.88197	0.013248	-1.11027	down
PB.17536.2	646	536	614	148	220	202	41.0292	34.2592	38.8979	9.71692	14.274	12.7777	8.52071e-05	-1.68544	down
PB.17550.109	183	203	217	50	53	36	3.28119	3.72034	3.90176	0.978421	1.01	0.621655	0.00197406	-2.14715	down
PB.17550.12	22686	22892	19301	8865	13306	8255	1175.33	1190.38	995.237	479.294	711.89	430.695	0.0316329	-1.12259	down
PB.17550.2	6229	6445	5725	1730	2360	1799	257.078	267.406	235.156	74.6068	101.25	73.7817	1.0023e-06	-1.67276	down
PB.17550.23	37082	32794	29535	6756	12850	5447	2229.18	1973.54	1742.58	421.755	793.781	328.183	0.000103372	-2.0208	down
PB.17550.43	2153	2360	1608	405	323	278	131.077	143.966	97.1854	25.9673	20.4166	16.9582	1.57934e-15	-2.63396	down
PB.17550.56	337	209	191	29	52	29	22.7151	14.0605	12.6977	2.09773	3.65745	2.02378	1.5653e-05	-2.77753	down
PB.17550.67	5743	5141	5523	1218	2688	773	678.355	604.325	646.244	145.859	319.846	93.1569	3.72629e-08	-1.84388	down
PB.17563.2	189	193	163	50	37	25	56.8924	58.2763	47.9494	15.3954	11.3625	7.77453	0.00144231	-2.31345	down
PB.17563.6	1069	1024	1028	223	202	197	74.6693	71.8989	71.7863	15.9139	14.3401	13.548	1.22557e-10	-2.35634	down
PB.17567.6	151	144	77	539	441	191	3.48026	3.3037	1.78241	12.2113	10.0668	4.39888	0.0489336	1.6224	up
PB.17573.1	4586	3851	4342	945	1456	1462	114.389	95.9399	107.77	23.5877	36.3813	36.1848	1.00557e-07	-1.75505	down
PB.17573.6	82	153	123	10	31	7	2.24074	4.15567	3.35517	0.283603	0.861776	0.197229	0.000798944	-2.92914	down
PB.17583.1	242	342	273	19	20	178	24.8472	34.8569	27.5605	1.94289	2.04452	18.0999	0.000985289	-1.99717	down
PB.17603.2	259	252	271	97	140	91	7.39338	7.28642	7.71834	2.85926	4.11386	2.52285	0.0445097	-1.284	down
PB.17606.2	951	811	999	2449	2298	2309	36.4086	31.3453	38.2607	95.7307	89.5985	87.4956	8.86495e-05	1.32368	up
PB.17606.6	5	2	4	59	55	20	0.0794571	0.0376606	0.0645147	0.934847	0.85849	0.291148	0.00303123	3.56862	up
PB.17606.7	4	28	3	65	100	58	0.166988	1.02054	0.126966	2.4066	3.67914	2.0362	0.0106456	2.65508	up
PB.17611.3	808	593	589	353	272	367	19.573	14.2832	14.2343	8.55682	6.60164	8.89658	0.0169761	-1.03385	down
PB.1762.1	94	68	57	0	1	6	4.68421	3.42146	2.79015	0	0.0515623	0.332824	1.0005e-05	-4.9863	down
PB.1763.1	0	0	53	341	126	106	0.000804293	0.000734181	1.60427	10.5826	3.88787	3.21543	0.035109	3.39851	up
PB.17638.4	164	133	45	22	0	1	4.80855	3.87688	1.32678	0.658057	0.0017452	0.0298162	0.00167182	-3.92819	down
PB.17638.5	0	8	12	171	65	74	8.42255e-09	0.210612	0.321873	4.37497	1.68575	1.86169	0.00234793	3.92936	up
PB.17638.6	103	55	84	0	0	0	2.97828	1.59756	2.412	1.37169e-08	1.82764e-09	3.34797e-05	2.0551e-09	-Inf	down
PB.17648.4	5	15	7	96	114	33	0.200196	0.562275	0.27448	3.60223	4.25632	1.22297	0.00455612	3.14377	up
PB.17656.2	63	52	74	242	166	261	1.58566	1.34578	1.86606	6.25623	4.30849	6.30624	0.00734513	1.79489	up
PB.17657.10	0	0	0	190	111	41	3.37291e-22	1.26641e-27	1.26921e-05	5.24866	3.05364	1.1127	1.23812e-05	Inf	up
PB.17657.12	16	3	0	223	223	11	0.382609	0.0790818	6.28274e-17	5.43104	5.39124	0.260563	0.0287673	4.54221	up
PB.17657.15	29	20	17	175	130	62	0.599886	0.43402	0.365144	3.68784	2.7267	1.2437	0.00568205	2.44101	up
PB.17657.21	28	38	33	975	526	156	0.646826	0.877965	0.762851	22.7457	12.1964	3.48014	0.0243227	4.03313	up
PB.17657.22	31	50	87	339	305	217	0.978442	1.59719	2.74905	10.9655	9.84189	6.70028	9.93558e-05	2.32781	up
PB.17657.3	194	193	211	375	534	470	6.31915	6.29721	6.8612	12.3025	17.4478	15.1822	0.0177422	1.17643	up
PB.17657.4	118	160	75	1106	705	1121	3.07859	4.17944	1.95158	29.2328	18.6111	28.8441	1.04218e-11	3.02971	up
PB.17657.8	75	0	11	274	286	402	2.66881	4.72003e-30	0.395627	9.82669	10.2183	14.2154	6.67505e-09	3.4424	up
PB.17661.4	18	18	23	0	1	0	0.721022	0.703679	0.878838	1.75447e-13	0.0744954	2.32169e-05	0.000446221	-5.92118	down
PB.17664.1	2606	2057	2590	748	737	1379	84.7958	65.9596	84.7306	22.7128	22.5496	45.4083	4.61198e-05	-1.36749	down
PB.17674.1	0	13	0	22	46	44	1.86749e-34	0.365093	5.56569e-12	0.616104	1.24638	1.1501	0.0130701	3.09964	up
PB.17674.4	149	169	100	437	319	289	6.15108	6.99365	4.10165	18.2812	13.273	11.7815	0.0209438	1.29358	up
PB.17674.7	215	234	170	547	494	305	3.302	3.68385	2.63889	8.81654	7.96184	4.52393	0.0317073	1.0905	up
PB.17679.1	907	1095	924	93	15	8	118.528	141.101	118.887	12.1544	1.99087	1.0786	5.47829e-30	-4.689	down
PB.1768.4	51	110	42	250	249	162	1.14111	2.48023	0.944604	5.79797	5.75827	3.44095	0.013427	1.67854	up
PB.17690.3	14	16	30	107	180	220	0.681406	0.752968	1.36397	5.04708	8.42293	9.67942	6.92857e-05	3.05168	up
PB.17699.1	128	180	120	411	360	399	43.0912	60.6581	39.5254	141.352	122.162	134.464	0.0067788	1.42487	up
PB.17699.2	0	13	0	77	68	40	0.00950201	4.20432	0.000812548	24.5322	21.2734	12.4327	0.000694017	3.82014	up
PB.17709.5	11	44	61	171	173	110	0.38355	1.43916	1.99582	5.64405	5.64145	3.52561	0.0149137	1.94159	up
PB.17712.13	187	154	158	0	0	123	6.46793	5.26594	5.51561	2.04197e-125	6.79953e-186	4.33221	0.00954704	-2.03521	down
PB.17712.17	339	195	563	0	0	133	136.089	75.3841	218.303	0	7.67274e-63	62.5313	0.00741604	-3.0614	down
PB.17712.3	365	266	235	812	1103	860	27.6928	19.506	17.8678	57.0465	77.9968	68.9706	1.19268e-05	1.64891	up
PB.17712.4	176	284	200	1007	977	398	12.3639	19.334	13.9936	65.3302	64.4633	28.9991	0.0158148	1.82229	up
PB.17712.7	4104	1922	3990	0	0	1620	382.19	172.422	371.708	1.46371e-21	8.25571e-07	161.766	0.00298946	-2.64637	down
PB.17718.5	0	9	15	28	70	47	5.50695e-06	0.318648	0.518625	1.00323	2.47162	1.58695	0.0288249	2.57028	up
PB.17734.3	1170	1148	1134	446	486	586	34.6829	34.037	33.6615	13.5326	14.7626	17.3189	0.00100524	-1.21297	down
PB.17749.1	83	52	46	10	7	6	7.93194	4.9633	4.42354	1.00932	0.665378	0.581948	0.0060704	-3.00903	down
PB.17750.1	15	16	22	80	124	71	2.86701	2.90387	4.03249	13.7915	21.0811	12.6566	0.0152348	2.34439	up
PB.17752.3	0	0	105	237	202	104	0.000676932	0.000241459	3.50143	8.01661	6.85105	3.4587	0.0171358	2.33419	up
PB.17753.1	773	577	715	54	104	186	15.185	11.387	13.9343	1.08678	2.1054	3.58244	3.13972e-10	-2.61181	down
PB.17756.3	341	655	640	1403	1613	809	8.03128	15.3637	15.1008	32.7428	37.9307	19.0622	0.027791	1.19675	up
PB.17764.2	218	203	233	1950	2037	1838	4.41665	4.07051	4.68069	39.8003	41.4782	37.2174	1.81069e-20	3.12512	up
PB.17779.2	1091	995	1205	2172	2012	3544	65.2976	59.311	71.7802	127.658	118.096	210.727	0.0222507	1.20492	up
PB.17779.3	104	141	115	448	462	372	3.36308	4.66925	3.78123	14.8458	15.362	11.5863	0.00030014	1.80452	up
PB.17780.2	166	215	224	459	460	527	6.48426	8.55046	8.79002	18.2304	18.3542	19.8459	0.0109637	1.23021	up
PB.17781.4	40	34	56	243	253	298	4.59717	3.93301	6.24678	29.3607	29.8176	33.2871	3.45575e-05	2.58129	up
PB.17783.2	45	132	73	0	24	31	0.751528	2.2183	1.21855	8.89078e-05	0.403585	0.495056	0.0443944	-2.20217	down
PB.17793.4	394	308	376	105	90	91	6.79497	5.29332	6.44981	1.86192	1.58515	1.56263	0.000276727	-1.94484	down
PB.17793.5	270	248	132	34	101	115	5.11029	4.68025	2.48909	0.677658	1.9585	2.16144	0.0409667	-1.40463	down
PB.17794.3	251	118	113	36	0	8	9.26924	4.28802	4.16087	1.29624	0.000517627	0.31507	0.00131123	-3.48851	down
PB.17809.3	70	51	32	0	0	4	1.88612	1.38895	0.860668	2.01181e-07	2.40154e-06	0.128816	3.61208e-05	-5.27254	down
PB.1781.3	197	192	170	473	353	552	10.9376	10.7215	9.39424	26.311	19.6128	30.1117	0.00958097	1.2746	up
PB.17811.2	0	13	26	128	130	27	5.65192e-17	0.428985	0.868909	4.15681	4.22751	0.873769	0.0390127	2.83901	up
PB.17813.3	0	2	11	64	63	19	2.56313e-05	0.0588031	0.318802	1.76469	1.74956	0.51086	0.00384182	3.45534	up
PB.17813.5	18	16	31	101	148	67	0.666625	0.599382	1.10635	3.66732	5.3633	2.30702	0.0143725	2.24809	up
PB.17828.1	6	0	1	97	79	181	1.11395	2.60928e-07	0.264112	15.3064	12.4346	30.0898	1.12181e-06	5.63349	up
PB.17828.4	1	6	12	387	288	258	0.128604	0.479426	0.869102	28.2114	20.862	19.4208	3.7769e-16	5.5907	up
PB.17832.1	516	551	525	227	214	257	18.0515	19.3334	18.4406	7.91949	7.4939	8.94701	0.00803302	-1.21707	down
PB.17833.1	2007	1855	2051	597	626	693	30.7465	28.382	31.141	9.356	9.77435	10.5663	7.00658e-07	-1.65451	down
PB.17834.1	299	386	261	1067	910	859	9.25226	11.9498	8.02072	33.0106	27.9917	26.2428	3.59671e-05	1.55664	up
PB.17843.1	602	578	608	241	230	337	14.524	14.0885	14.6607	5.99921	5.75597	8.04724	0.00769477	-1.17306	down
PB.1787.1	1146	1074	1093	564	525	251	22.3078	20.9504	21.2179	10.9971	10.2112	4.81779	0.000279725	-1.33831	down
PB.1787.2	1829	1712	1822	456	766	1097	32.8231	30.8169	32.677	8.2277	13.7724	19.3536	0.000354264	-1.23582	down
PB.17880.1	320	277	287	703	679	583	8.9744	7.75808	7.97798	19.8456	19.1472	16.0628	0.00923737	1.12201	up
PB.17884.2	33	56	44	250	221	235	9.13625	15.352	11.8069	70.1619	60.7687	63.1339	0.000271688	2.38269	up
PB.17884.3	208	220	211	1176	974	758	18.6848	19.554	18.5493	104.953	86.8302	68.0985	6.98632e-09	2.15621	up
PB.17885.1	64	62	57	442	392	195	3.32977	3.24607	2.97594	22.826	20.0095	9.78747	0.000261431	2.45933	up
PB.17891.1	4	3	1	98	94	21	0.148801	0.120436	0.0496285	3.10825	2.98198	0.625657	0.00170766	4.69979	up
PB.17891.2	4	0	0	160	125	33	0.113435	2.65703e-05	7.06146e-05	4.64237	3.64572	0.919536	0.000151478	6.26331	up
PB.17895.1	318	435	352	1348	1318	1282	9.35491	12.841	10.3318	40.1139	39.3258	37.1318	2.42257e-07	1.81015	up
PB.17902.1	476	666	526	2331	1623	1097	6.63917	9.45959	7.38475	33.6057	23.4285	14.8054	0.00853746	1.56949	up
PB.17902.16	218	267	172	34	0	0	6.39054	7.91401	5.04179	1.02946	1.3156e-10	4.3098e-07	3.09568e-09	-4.30498	down
PB.17902.3	100	264	163	0	62	80	2.55864	6.79627	4.1442	2.69534e-09	1.62709	1.97634	0.0469835	-1.91045	down
PB.17902.6	28	143	104	1297	828	578	0.872343	4.42689	3.18706	40.2557	25.7177	17.2857	3.69137e-05	3.27319	up
PB.17902.9	51	0	132	168	151	246	2.05322	2.83202e-10	5.22695	6.73657	6.06544	9.63885	0.0460016	1.59234	up
PB.17917.3	27	23	15	155	186	68	0.736309	0.649809	0.430279	4.30159	5.15394	1.8655	0.00211669	2.62047	up
PB.17923.19	2	14	0	89	53	25	0.061459	0.307229	3.03983e-08	1.97032	1.17433	0.538612	0.0111122	3.3671	up
PB.17931.3	0	30	12	102	64	50	8.40711e-06	0.661703	0.267973	2.24383	1.42739	1.08364	0.026603	2.34515	up
PB.17936.1	461	368	467	987	876	951	17.4607	13.8199	17.7698	36.9557	32.9731	36.558	0.0054973	1.08848	up
PB.17936.5	71	153	77	0	0	21	2.83787	6.06638	3.10787	0.000429294	0.000881055	0.891027	8.98518e-05	-3.84957	down
PB.17937.1	170	233	195	599	498	478	39.2392	53.7055	44.0348	142.584	114.715	111.495	0.00298497	1.36977	up
PB.1794.2	34	21	19	0	7	0	1.15116	0.712179	0.628601	1.4647e-07	0.258976	1.28853e-06	0.0105999	-3.44292	down
PB.17940.2	0	0	0	59	48	19	0.0321626	1.83378e-07	5.33882e-07	2.29906	1.87805	0.717	1.86136e-06	Inf	up
PB.17940.3	2	19	14	88	64	107	0.130864	0.842051	0.638628	3.94686	2.87878	4.76066	0.00372373	2.86911	up
PB.17940.5	5	1	1	38	43	19	0.172716	0.0311972	0.0365135	1.2012	1.34442	0.551745	0.00332784	3.79535	up
PB.17953.3	1490	999	1653	260	167	426	101.069	67.1319	111.205	16.7599	10.6777	29.082	3.41411e-07	-2.30712	down
PB.17967.1	51	54	46	2	0	25	7.25618	7.61561	6.61774	0.293381	0	3.80206	0.0297226	-2.49824	down
PB.1797.1	471	648	475	54	69	193	8.55244	11.6965	8.57822	0.994386	1.28906	3.48548	2.14184e-07	-2.35498	down
PB.1797.4	333	521	416	1938	1389	1629	5.6704	8.81107	7.0429	33.2542	23.9117	27.4059	1.0046e-08	1.9384	up
PB.17984.1	19	36	23	217	157	98	0.511482	0.984183	0.629168	6.01959	4.32648	2.48912	0.00102717	2.57007	up
PB.17988.2	514	452	528	203	159	159	23.3025	20.5825	24.0118	9.07661	7.06379	7.09815	0.00084161	-1.54997	down
PB.17991.2	0	0	0	16	38	72	0.00016255	0.000411694	2.83407e-06	0.567692	1.32006	2.38208	0.00038971	Inf	up
PB.17992.1	1902	1884	1878	820	808	895	68.3591	67.2965	67.0638	29.2897	28.8217	31.9647	0.00057171	-1.195	down
PB.18.1	370	382	318	149	131	66	8.81952	9.09942	7.53997	3.58854	3.1542	1.57355	0.00206183	-1.66023	down
PB.18.3	2453	2289	2641	300	209	338	67.1986	62.6342	71.9549	8.32	5.80735	9.21491	1.03779e-21	-3.15143	down
PB.18.5	1122	1259	887	320	374	171	31.2597	34.9965	24.549	9.04332	10.5621	4.74975	7.00435e-08	-1.94842	down
PB.18.6	36	62	48	0	0	0	1.11065	1.88029	1.46653	3.81109e-09	3.67808e-46	3.53696e-53	4.68215e-07	-Inf	down
PB.18006.1	0	33	0	74	61	32	2.42815e-05	0.872479	5.74988e-06	1.93858	1.60773	0.805799	0.0425905	2.328	up
PB.18010.2	459	482	376	13	14	41	12.2966	12.6473	10.1579	0.357035	0.378424	1.14353	2.28477e-15	-4.29764	down
PB.18010.5	2698	2422	2735	172	198	214	64.3445	56.1912	65.6906	3.87722	4.46398	5.28255	1.63172e-29	-3.77841	down
PB.18010.6	57	82	47	0	9	4	3.71127	5.31936	3.04511	4.31682e-25	0.605345	0.278838	0.000517589	-3.86633	down
PB.18037.1	3	0	1	84	50	24	0.138767	3.08393e-05	0.0758991	3.85219	2.29798	1.12109	0.00036167	5.25831	up
PB.18037.2	4	10	4	185	170	101	0.260674	0.595272	0.268513	11.0333	10.1195	5.99138	8.79222e-08	4.63853	up
PB.18040.1	11	11	8	145	106	61	0.626607	0.662786	0.462842	8.44693	6.07059	3.23095	0.000343156	3.34729	up
PB.18043.3	1387	1564	1373	3003	3174	2752	19.1198	21.6076	18.8515	42.1808	44.6668	37.2543	0.00405403	1.01761	up
PB.18045.1	0	1	0	38	23	49	0	0.0802986	0	1.69783	1.01834	2.14775	2.46675e-05	6.77591	up
PB.18048.1	91	116	85	0	2	0	5.98972	7.54511	5.53848	0	0.130306	0	4.28155e-09	-7.22614	down
PB.18049.1	621	607	678	257	253	333	88.7478	88.7646	95.8893	37.1732	35.894	46.1177	0.004999	-1.20459	down
PB.18057.1	59	74	69	262	234	192	16.7425	21.5532	18.8517	75.0149	65.658	51.3852	0.0086774	1.73942	up
PB.18059.1	31	21	30	0	0	11	5.35723	3.69216	5.00568	0	0	1.92298	0.0255265	-2.91429	down
PB.18066.1	156	70	74	21	17	16	7.53285	3.3742	3.60537	0.967773	0.773369	0.804364	0.0102008	-2.50801	down
PB.18075.1	213	166	249	0	5	2	8.08331	6.22658	9.46812	5.0868e-08	0.20427	0.101125	3.11494e-14	-6.52019	down
PB.1808.1	459	395	485	1405	1629	1828	19.8773	16.8389	21.0256	56.9846	65.4289	79.257	6.72929e-08	1.83145	up
PB.18080.2	26	21	30	3	0	3	4.16114	3.29291	4.74751	0.564894	1.05816e-05	0.561809	0.00593554	-3.70748	down
PB.18082.1	282	359	284	886	1052	860	11.3485	14.2009	11.2678	34.2509	40.4373	34.5702	3.25186e-05	1.56909	up
PB.18085.1	64	86	122	298	236	177	2.69715	3.60503	5.15224	12.3479	9.73961	7.56536	0.0425738	1.35641	up
PB.18085.3	104	82	104	7	4	65	3.85858	2.99523	3.85179	0.291972	0.157397	2.47036	0.0396139	-1.95045	down
PB.18088.2	11	13	14	75	48	93	0.231528	0.275839	0.284949	1.58285	1.00976	1.8127	0.017915	2.48133	up
PB.18090.1	2602	2488	2649	303	1074	1844	173.561	165.138	175.937	20.1262	71.2872	122.585	0.00406371	-1.28876	down
PB.18091.1	101	203	217	744	647	402	2.25505	4.52817	4.83324	16.8474	14.6777	8.91172	0.000343501	1.75486	up
PB.18091.4	114	235	141	682	359	472	2.15037	4.44532	2.66102	13.0856	6.90802	8.7672	0.00418816	1.60248	up
PB.1810.2	15	14	31	234	238	502	0.918705	0.835916	1.77446	12.9134	12.9004	28.6028	0.00012196	3.99469	up
PB.18105.14	666	595	507	118	373	289	13.086	11.6162	9.98266	2.29207	7.28373	5.69773	0.00614304	-1.2095	down
PB.18108.1	165	108	137	6	18	27	4.55086	2.99743	3.77309	0.19127	0.517758	0.74706	0.000249136	-3.03434	down
PB.18111.1	489	726	426	90	156	218	5.00222	7.47413	4.3267	0.956331	1.65436	2.19264	0.000118967	-1.84519	down
PB.18118.3	11	15	0	28	55	81	0.510811	0.681688	1.17806e-12	1.26364	2.42993	3.71912	0.0204958	2.63673	up
PB.18125.1	33	30	28	521	371	190	1.26203	1.15271	1.07231	19.8695	14.1349	7.24721	0.000146061	3.53917	up
PB.18125.9	114	64	105	1	0	9	5.00278	2.80764	4.55359	0.0468763	0	0.402368	2.63951e-06	-4.84199	down
PB.18127.1	3054	2794	3091	1073	1259	1121	91.4356	83.0746	92.0003	31.6477	37.5707	33.3949	2.80053e-05	-1.40194	down
PB.18141.1	3	13	14	286	343	143	0.100333	0.396803	0.439079	8.72734	10.4223	4.23704	6.80479e-08	4.65846	up
PB.18148.1	59	73	28	370	275	166	1.94567	2.40925	0.938876	11.8861	8.7595	5.34176	0.000683015	2.31282	up
PB.18148.2	0	14	0	73	42	16	2.59535e-37	0.365808	2.38941e-09	1.90611	1.08571	0.416342	0.0434677	3.21347	up
PB.18151.4	504	579	575	1506	1133	1393	16.4309	18.7467	18.7547	47.9059	35.9187	45.6089	0.000481309	1.25445	up
PB.18155.1	197	214	205	838	860	712	6.85158	7.4518	7.09102	28.8289	29.4521	24.2252	6.97082e-07	1.93889	up
PB.18179.3	0	0	0	36	23	16	5.13306e-12	1.81682e-10	2.30535e-89	1.59488	1.04368	0.732244	3.81191e-05	Inf	up
PB.18180.1	287	320	405	1741	1162	1601	12.4663	13.8397	17.4481	75.203	50.0287	69.15	5.29002e-10	2.1261	up
PB.18180.3	47	104	93	377	286	231	3.50657	7.70648	6.81511	27.9693	21.1057	16.7973	0.00168922	1.84703	up
PB.18182.1	169	157	187	13	11	141	2.98724	2.77271	3.30866	0.248595	0.202094	2.48305	0.0311602	-1.65412	down
PB.18187.1	1345	1234	1378	469	459	377	24.0883	21.9736	24.8709	8.27359	8.13853	6.82388	3.29276e-06	-1.63073	down
PB.18191.2	413	395	368	127	143	131	7.74344	7.3836	6.81346	2.45171	2.77054	2.44221	0.00217245	-1.58135	down
PB.18197.1	57	98	105	206	284	202	1.43532	2.46166	2.63446	5.21624	7.17979	5.04898	0.0408803	1.38473	up
PB.18198.1	962	958	928	448	477	525	23.0782	22.9652	22.1474	10.8509	11.506	12.4532	0.0112241	-1.00203	down
PB.18210.1	125	218	208	451	312	541	3.82617	6.55336	6.37903	13.0426	8.9995	16.7897	0.0166683	1.21885	up
PB.18213.2	36	58	42	258	167	97	2.88356	4.66977	3.35737	20.77	13.3837	7.45197	0.0229822	1.91175	up
PB.18222.1	1	4	3	69	63	54	0.0474421	0.149638	0.11641	2.39774	2.17392	1.81225	0.000100111	4.51601	up
PB.18226.1	406	195	297	50	23	100	10.2277	4.92949	7.41931	1.30464	0.607833	2.47953	0.000541756	-2.40314	down
PB.1823.1	678	355	129	1339	965	828	24.4219	12.7536	4.71587	46.4558	33.6435	30.1468	0.0183347	1.39682	up
PB.1824.1	261	245	273	79	116	115	8.05523	7.51247	8.38347	2.46009	3.57381	3.57638	0.0323317	-1.35798	down
PB.18242.4	8	38	36	170	115	57	0.24846	1.1742	1.0839	5.28015	3.57397	1.64104	0.03748	2.03397	up
PB.18247.1	62	64	18	22	5	0	4.13442	4.30719	1.2471	1.50259	0.383618	7.97276e-06	0.0473884	-2.44857	down
PB.18247.2	3617	3723	3253	1186	844	553	244.221	249.814	217.211	78.9936	55.3223	36.6047	1.82497e-10	-2.06687	down
PB.18247.3	76	78	61	9	0	11	4.86957	4.94985	3.89196	0.572821	1.51259e-07	0.71	0.00102632	-3.44882	down
PB.18248.3	42	29	30	228	133	82	2.74803	1.90306	1.93692	14.8893	8.77203	5.23909	0.0260209	2.09912	up
PB.18248.5	4	3	6	42	23	19	0.153641	0.122435	0.192611	1.33671	0.75358	0.590338	0.0429669	2.65883	up
PB.18267.10	300	233	303	74	2	125	7.83197	5.98788	7.78717	1.95263	0.0676997	3.23855	0.000491838	-2.07956	down
PB.18267.21	5	62	9	134	130	65	0.145784	1.5756	0.247434	3.44552	3.32441	1.66129	0.0221458	2.09732	up
PB.18269.1	22	27	30	1	4	6	3.83606	4.90318	5.19107	0.211885	0.824688	1.0298	0.0294988	-2.86798	down
PB.18294.2	70	72	85	0	7	0	5.27853	5.37944	6.30982	3.03214e-16	0.522396	0	6.9384e-06	-5.05747	down
PB.1830.1	324	192	381	0	0	105	5.35995	3.21046	6.28546	7.3491e-10	1.2794e-16	1.719	2.86256e-05	-3.11175	down
PB.18301.1	359	367	276	0	13	146	8.6	8.78535	6.63803	0.00658201	0.329213	3.50729	1.74823e-06	-2.67097	down
PB.18305.3	351	254	354	88	82	264	9.7189	7.04923	9.80296	2.49467	2.3318	7.26654	0.0489648	-1.16844	down
PB.18306.3	294	429	395	2448	2159	1369	9.18219	13.5565	12.336	76.8741	68.0358	41.9308	2.48609e-07	2.38927	up
PB.18326.1	33	15	15	165	112	68	1.34719	0.65832	0.652083	6.84886	4.64607	2.76277	0.00631183	2.41706	up
PB.18327.1	0	110	189	811	751	627	0.00466306	2.52919	4.35754	18.6822	17.1272	14.5502	6.73355e-12	2.84693	up
PB.18327.4	54	86	45	197	382	240	1.30351	2.05854	1.10117	4.73499	9.09258	5.83235	0.000594242	2.12	up
PB.1833.1	308	272	329	54	48	100	10.1909	9.02682	10.6727	1.84273	1.63347	3.23047	0.000139803	-2.19589	down
PB.18338.1	74	87	74	231	207	211	11.5574	13.6529	11.2486	36.5247	32.3916	31.8939	0.038504	1.4378	up
PB.18350.2	133	134	41	223	568	315	2.36383	2.35874	0.73129	3.94599	10.049	5.57685	0.0488438	1.81533	up
PB.18351.1	199	164	218	759	687	982	15.5442	13.0502	16.7169	61.3425	55.0429	73.0111	1.86014e-07	2.03468	up
PB.18354.4	283	185	132	652	965	740	6.83088	4.42325	3.19787	15.9781	23.5829	18.0423	7.60425e-07	1.94228	up
PB.18364.1	634	587	689	253	338	330	20.4479	18.824	22.1677	8.16354	10.9147	10.8066	0.0130449	-1.0813	down
PB.18364.10	364	342	304	124	183	145	7.31714	6.82236	6.10437	2.52883	3.71544	2.922	0.0371982	-1.18943	down
PB.18364.15	78	26	52	21	0	0	7.90211	2.62132	5.32118	2.14649	2.73887e-13	3.38383e-05	0.0142298	-2.93364	down
PB.18364.16	821	752	910	4254	2961	3244	44.4909	41.0459	49.2941	232.458	161.245	172.402	2.68825e-10	2.04479	up
PB.18367.1	806	913	766	1868	2147	2142	50.6429	56.8119	47.8979	115.855	133.043	134.664	0.000181815	1.28141	up
PB.18368.1	158	161	150	882	789	679	7.39963	7.54022	6.94426	41.2876	36.8667	31.0382	6.8888e-09	2.2955	up
PB.18370.1	118	87	56	30	17	19	15.3302	11.1832	7.19934	3.86341	2.14313	2.52859	0.0420867	-2.01431	down
PB.18373.2	103	139	128	43	10	58	5.77229	7.80962	7.14831	2.46096	0.593097	3.23709	0.042891	-1.75924	down
PB.18375.1	285	263	306	585	614	676	6.39882	5.87257	6.86039	13.2435	14.0081	15.1973	0.0119725	1.10577	up
PB.18376.12	582	442	523	9	0	126	13.411	10.1608	12.0458	0.229992	1.88305e-28	2.90169	3.06261e-13	-3.53523	down
PB.18385.2	95	123	138	385	401	314	7.78289	9.99672	11.3219	31.4017	32.4255	26.4645	0.00289296	1.59873	up
PB.18386.1	56	56	62	18	12	7	2.45317	2.40615	2.72151	0.743245	0.490426	0.348116	0.0433329	-2.26539	down
PB.18387.2	2710	2321	2529	1098	1131	1496	444.867	375.443	405.964	176.724	176.033	252.85	0.00282272	-1.04933	down
PB.18392.2	545	449	1083	70	69	133	13.1159	10.813	25.8393	1.70151	1.68009	3.16438	0.00311774	-2.96017	down
PB.18392.9	188	1877	2234	0	0	0	4.67398	46.5169	55.1744	0.000716636	0.00157971	0.00218357	7.59875e-07	-Inf	down
PB.18394.1	4986	4338	4787	2060	2152	2957	396.595	345.114	376.16	164.832	170.479	233.947	0.00589266	-1.00485	down
PB.18402.1	217	192	206	511	466	393	14.6054	13.0196	13.7564	34.5698	31.1254	26.0463	0.0245786	1.12501	up
PB.18402.6	0	22	34	202	146	72	0.00142355	0.68791	1.04913	6.33403	4.57203	2.12904	0.00256001	2.87997	up
PB.18409.2	17	15	22	0	0	0	0.675594	0.599519	0.824507	4.19766e-06	1.42118e-06	2.71026e-06	0.000125419	-Inf	down
PB.18420.2	192	188	207	738	807	827	9.67695	9.52762	10.4196	37.3511	40.9793	41.2048	4.31082e-07	1.98594	up
PB.18426.3	51	21	51	0	0	4	3.33376	1.38637	3.24556	0.000107092	0.000132989	0.258107	0.000165896	-4.96122	down
PB.18428.2	20	111	115	336	313	217	0.462339	2.55138	2.59863	7.86514	7.3554	4.88205	0.00272856	1.79092	up
PB.18430.1	821	831	933	98	297	288	31.6133	31.7927	35.7619	3.79732	11.422	11.1155	3.13722e-07	-1.94762	down
PB.18455.1	6723	5882	6881	2002	2133	2920	207.107	180.447	212.185	61.8084	65.8725	92.1348	1.98457e-05	-1.49362	down
PB.18456.2	177	178	227	998	1578	1291	6.31028	6.33019	8.09873	35.771	56.0205	45.7866	1.06627e-12	2.70274	up
PB.18456.3	24	9	11	135	191	101	0.848415	0.313366	0.388063	4.67307	6.52065	3.42885	8.79218e-05	3.24185	up
PB.18462.2	9	34	86	306	363	169	0.284336	1.02153	2.59297	9.28377	11.0046	4.97253	0.000128833	2.66896	up
PB.18463.3	12	0	0	285	307	35	0.715037	1.55656e-05	5.22461e-06	16.4717	17.3745	2.07888	0.00254928	5.65643	up
PB.18471.1	13	8	0	98	54	68	0.96652	0.61341	0.000877987	7.36396	4.06548	4.90033	0.00135995	3.35802	up
PB.18487.1	274	279	511	0	0	126	6.11428	6.20996	11.4048	9.91597e-21	1.376e-06	2.83669	0.000277215	-3.09266	down
PB.18487.2	0	0	0	61	24	218	0.0016966	0.00351555	0.0139069	1.38292	0.555878	4.86081	0.0105999	Inf	up
PB.18492.6	0	0	0	75	40	32	3.71283e-18	1.62938e-38	7.9429e-07	2.58002	1.36579	1.07156	5.80732e-07	Inf	up
PB.18492.8	0	0	0	232	127	61	3.64554e-09	0.0200711	7.9968e-07	10.4962	5.75178	2.69641	1.69754e-06	Inf	up
PB.18505.1	21	17	30	1	2	4	2.02675	1.66678	2.82578	0.105117	0.197461	0.395691	0.0147092	-3.30555	down
PB.18512.1	454	576	492	1338	1226	1133	46.7147	59.3885	49.47	142.745	128.586	112.621	0.000588849	1.25259	up
PB.18517.1	12	13	20	102	104	42	0.299654	0.310923	0.480815	2.38991	2.45082	0.960062	0.0150733	2.42949	up
PB.18522.1	0	6	4	74	89	64	0	0.965005	0.60001	11.2349	13.1784	9.03378	4.14418e-05	4.48503	up
PB.18533.1	0	0	0	313	108	32	3.20192e-05	3.32907e-10	0.0013262	4.82531	1.67425	0.480066	0.00328938	Inf	up
PB.18533.7	131	94	99	345	339	215	2.73681	1.99426	2.08537	7.28929	7.18771	4.38832	0.0150681	1.43955	up
PB.18546.11	0	2	0	72	44	63	1.02362e-78	1.35025	1.3999e-124	40.8471	24.2212	36.5024	2.10282e-06	6.47629	up
PB.18546.3	0	75	43	1509	673	197	0.000855354	11.4746	6.5091	226.049	98.4756	29.6324	0.0451992	4.31104	up
PB.18546.4	262	397	124	4752	4285	1077	31.9781	48.5149	14.9668	561.282	497.292	128.194	0.00472851	3.66168	up
PB.18554.2	500	461	459	193	176	252	19.8684	18.1208	18.3213	7.59129	6.96542	10.1445	0.0113729	-1.22073	down
PB.18555.3	730	583	494	245	270	316	22.6322	17.9978	15.2951	7.59106	8.32328	9.8489	0.00904142	-1.14951	down
PB.18556.1	2682	2438	2821	9334	6961	7885	414.414	370.505	423.941	1383.65	1032.75	1228.14	1.08675e-05	1.57696	up
PB.18556.3	249	189	190	645	601	512	47.646	35.9883	35.3082	120.104	110.556	98.6379	0.000903941	1.4539	up
PB.18559.4	105	133	109	0	0	71	3.82014	4.81157	3.97091	9.65881e-06	1.68228e-05	2.57331	0.0082891	-2.30119	down
PB.1856.1	901	494	682	237	162	419	21.3128	11.6384	16.0223	5.57385	3.78945	9.78886	0.0168487	-1.3724	down
PB.18560.1	280	331	290	677	629	609	9.70232	11.473	10.0532	23.661	22.0141	20.8823	0.0160727	1.05978	up
PB.18563.1	1004	942	1029	356	421	582	69.0307	64.1727	70.7077	24.2341	28.5785	40.3395	0.00243533	-1.15751	down
PB.18567.1	33	53	28	0	8	6	4.1788	6.74623	3.50786	0	0.991103	0.853456	0.0129047	-3.0494	down
PB.1857.1	309	325	374	22	94	224	8.07341	8.48181	9.69577	0.577641	2.4426	5.83981	0.00390532	-1.58965	down
PB.18609.1	102	153	133	26	43	47	3.91522	5.90069	5.09551	1.02797	1.66878	1.77318	0.0382147	-1.76702	down
PB.18609.6	0	21	0	54	37	34	3.31036e-05	0.455926	7.40128e-05	1.17317	0.823045	0.702447	0.0367718	2.56409	up
PB.18616.1	293	200	219	87	65	72	10.0989	6.82522	7.54661	2.9807	2.19112	2.50437	0.00866695	-1.69943	down
PB.1862.3	153	151	125	25	51	53	17.1173	17.1751	13.87	2.94868	5.88225	5.86177	0.0309484	-1.76079	down
PB.18628.1	7	2	5	46	33	18	1.37769	0.509203	0.931632	8.68423	5.95537	3.39786	0.0307822	2.75406	up
PB.18632.1	35	42	41	179	225	260	3.17873	3.81473	3.70627	16.018	19.8912	24.4636	0.000248367	2.4658	up
PB.18637.3	36	40	75	0	19	0	1.11517	1.2172	2.31091	3.15103e-05	0.5792	4.08892e-05	0.00865932	-3.02926	down
PB.18638.2	175	226	335	746	623	764	6.30413	8.16327	11.968	27.1616	22.8672	27.1511	0.000220554	1.50744	up
PB.18652.6	20	25	21	127	79	91	1.43551	1.80793	1.47707	9.14035	5.60666	6.18599	0.0235653	2.14231	up
PB.18654.5	51	35	36	0	0	13	5.65901	3.96495	3.9635	4.01276e-06	1.68168e-28	1.45253	0.00723559	-3.24616	down
PB.18664.2	0	6	3	125	83	73	1.99502e-05	0.638132	0.317987	12.6767	8.30592	7.13365	2.62331e-06	4.94647	up
PB.18670.1	779	821	772	210	372	434	34.9109	36.6457	34.6627	9.38307	16.657	19.5219	0.00172176	-1.24976	down
PB.18676.1	214	228	208	546	469	380	6.14295	6.57935	5.95963	16.0227	13.7641	10.6967	0.032302	1.07218	up
PB.18681.1	128	107	233	824	693	371	4.85536	4.02036	8.69601	30.9112	25.945	13.8423	0.00239798	1.97861	up
PB.18683.4	38	76	117	0	15	11	1.05892	2.10485	3.25105	8.0828e-31	0.429854	0.303464	0.00409644	-3.17728	down
PB.18689.2	106	121	155	441	380	475	18.4911	21.2079	26.361	74.9084	62.842	82.6046	0.000478857	1.73471	up
PB.18709.1	157	178	152	403	386	563	6.74458	7.70717	6.4585	17.888	16.9003	23.019	0.00323569	1.44716	up
PB.18709.3	28	28	74	129	141	198	4.48905	4.75502	11.7019	21.3478	23.0366	29.6242	0.0211789	1.81962	up
PB.18715.1	208	193	154	4	49	64	10.6523	9.84838	7.93078	0.228433	2.53159	3.29986	0.00156714	-2.27072	down
PB.18720.1	2229	1867	2263	10371	8875	8840	284.108	240.051	283.664	1281.17	1084.31	1102.85	2.62854e-09	2.1127	up
PB.18720.5	31	39	21	151	125	77	4.53533	5.74384	3.05625	21.3425	17.7301	11.0428	0.0305849	1.92677	up
PB.18726.1	526	567	436	7	65	196	14.5043	15.7364	11.9706	0.222538	1.803	5.34456	5.12265e-08	-2.53164	down
PB.18726.4	758	789	938	255	205	190	27.1359	28.3102	33.3596	9.15103	7.29922	6.75564	3.44669e-07	-1.96437	down
PB.1874.1	259	345	420	70	134	91	7.45333	9.94376	12.0234	2.0887	3.98473	2.59409	0.000867875	-1.82415	down
PB.1874.17	27	24	58	0	0	0	0.698453	0.614031	1.45638	8.17564e-20	2.58016e-36	3.26348e-23	6.04352e-06	-Inf	down
PB.1874.19	214	124	19	13	0	1	6.24259	3.63952	0.558251	0.408053	0.00531444	0.0318233	0.0328288	-4.70813	down
PB.18744.1	181	139	168	28	52	50	8.18574	6.28402	7.58798	1.29543	2.35944	2.27423	0.0111781	-1.93794	down
PB.18746.3	105	75	50	220	225	189	6.34921	4.49936	2.9702	13.5374	13.6117	11.3184	0.0410814	1.43169	up
PB.18750.8	17	20	15	0	3	4	0.28757	0.346268	0.256083	1.01527e-191	0.0597379	0.0744437	0.0372115	-2.91589	down
PB.18762.2	0	0	17	60	77	14	4.49553e-05	0.000202359	0.351308	1.24587	1.59945	0.297649	0.0446536	3.112	up
PB.18767.2	506	0	527	1097	1240	724	15.856	0.00329609	16.4374	34.707	39.1955	22.4888	0.0179795	1.52607	up
PB.1878.3	1260	1163	1602	4901	4557	7535	209.366	196.408	258.213	812.756	746.889	1204.23	3.11585e-05	2.05076	up
PB.18780.1	12454	9153	12035	2739	3471	3876	876.811	632.133	841.417	177.941	222.553	278.479	3.0987e-06	-1.7676	down
PB.18782.1	206	150	157	802	1279	1432	7.12998	5.19085	5.4881	26.811	42.8377	49.4581	5.34369e-08	2.74655	up
PB.18787.1	99	112	108	14	4	0	7.17705	8.08102	7.80218	1.04191	0.277624	0.0637314	1.19909e-05	-4.18212	down
PB.18793.9	3904	3179	4320	317	805	3053	177.316	144.207	195.228	14.3938	36.5418	139.147	0.0327051	-1.47102	down
PB.18795.1	1325	1109	1387	436	574	715	57.2278	48.0787	59.6981	18.4512	24.0762	30.6726	0.00124603	-1.17566	down
PB.18797.1	132	158	89	6	6	42	3.22636	3.90697	2.19267	0.155477	0.171366	1.02452	0.000859138	-2.82799	down
PB.18797.2	457	439	536	184	207	211	34.8069	33.7796	40.6524	14.2495	15.876	16.1979	0.00751262	-1.27915	down
PB.188.1	124	105	248	15	44	38	2.27438	1.91175	4.54283	0.292282	0.824524	0.695886	0.0157559	-2.3279	down
PB.18825.3	5	24	5	162	170	256	0.143538	0.657068	0.152185	4.56507	4.78393	7.12118	6.84266e-08	4.09716	up
PB.18826.2	23	17	17	137	85	46	1.66352	1.30828	1.2953	10.2439	6.28233	3.23921	0.0246328	2.19944	up
PB.18829.2	382	402	482	822	1030	1104	25.188	26.5181	31.1184	55.1526	68.7043	71.7506	0.00181105	1.19535	up
PB.18829.3	20	2	4	53	54	67	1.34549	0.184848	0.260571	3.6125	3.62902	4.3568	0.0147801	2.7036	up
PB.18844.1	251	258	212	39	22	3	21.2332	21.962	17.5206	3.44347	1.98524	0.255122	1.44146e-07	-3.52821	down
PB.18844.5	19	19	52	0	0	3	2.26943	2.27208	5.854	0.00563888	9.60937e-05	0.426761	0.00436123	-4.92229	down
PB.18850.1	124	107	142	618	475	426	7.03109	6.15267	7.99229	35.1925	26.9911	23.5684	1.67723e-05	1.99493	up
PB.18858.2	463	515	481	1986	1901	1591	16.837	18.8344	17.4467	72.862	69.4595	56.6077	1.8583e-08	1.87963	up
PB.18858.4	6	15	6	87	88	47	0.138492	0.325733	0.135757	1.87388	1.89421	0.945442	0.00373903	3.0148	up
PB.18858.6	1902	1710	1681	6388	5549	5016	101.414	90.9179	89.3001	336.89	291.218	267.047	1.07518e-06	1.6493	up
PB.18861.1	4123	3613	4238	2	4	19	311.637	272.071	319.194	0.17483	0.299739	1.49721	3.37502e-93	-8.92395	down
PB.18862.3	466	401	459	143	171	266	61.2683	52.4662	57.465	18.8865	22.1936	35.7036	0.0141235	-1.21995	down
PB.18868.1	14	25	10	225	144	53	0.472688	0.837767	0.332347	7.52367	4.7956	1.70095	0.0204662	3.07821	up
PB.18870.1	199	241	223	1178	866	782	9.9083	11.9281	10.9847	56.4618	41.6665	38.199	3.74361e-08	2.06296	up
PB.18881.1	7224	5934	7043	2574	2625	3790	231.731	192.315	226.926	84.7333	87.2433	119.34	0.00116195	-1.19624	down
PB.18881.2	5271	4945	5453	1814	1871	3568	334	310.814	340.587	114.914	118.808	224.806	0.0014787	-1.13693	down
PB.18881.4	120	265	234	47	13	66	5.07501	11.3019	9.79273	2.09042	0.60034	2.7478	0.000704547	-2.31654	down
PB.18890.4	243	257	339	118	107	100	8.05576	8.54295	11.1444	4.0288	3.64494	3.30247	0.0220834	-1.3977	down
PB.18897.1	389	297	353	49	106	91	32.1174	24.4912	28.9517	4.03092	8.6589	7.52217	0.000106509	-2.10847	down
PB.18901.7	39	58	53	0	8	9	1.19598	1.80337	1.61965	3.04878e-13	0.268625	0.291046	0.0060519	-3.16437	down
PB.18904.2	41	94	47	0	7	0	1.77023	4.01111	2.05249	0.000188148	0.331216	0.00195013	5.63784e-05	-4.7328	down
PB.18906.1	943	828	981	2162	1766	2386	57.8462	51.1233	59.0948	134.4	110.237	145.955	0.000737017	1.16951	up
PB.18909.3	286	234	287	0	0	178	9.53009	7.79307	9.5802	0	2.09623e-06	5.94321	0.00178545	-2.19575	down
PB.18922.1	932	731	1022	330	274	326	40.3145	31.412	44.0759	14.1602	11.6753	14.2297	3.97051e-05	-1.55957	down
PB.18923.3	676	722	756	2194	2090	2130	44.8836	48.4674	49.5508	147.795	139.957	137.005	3.67128e-06	1.54571	up
PB.18929.3	1579	1305	1636	542	572	1144	162.885	134.332	165.991	56.7695	58.9783	119.239	0.00520654	-1.02744	down
PB.18938.1	579	476	548	173	212	153	20.1989	16.1546	19.133	5.62488	6.93058	5.53304	0.000357813	-1.60633	down
PB.18939.1	434	383	354	71	153	71	10.8775	9.67327	8.84496	1.82624	3.90773	1.74978	8.98674e-05	-2.02091	down
PB.18939.10	82	136	226	49	26	0	2.18924	3.63813	5.96731	1.32711	0.722261	0.00206832	0.0119718	-2.60037	down
PB.18941.1	172	259	265	11	80	42	11.3402	17.1261	17.3298	0.802045	5.36805	2.76194	0.000212692	-2.41582	down
PB.18941.6	2244	1747	2266	307	385	666	94.606	73.5229	94.7548	12.9753	16.1458	27.785	1.07142e-11	-2.23094	down
PB.18960.1	219	219	186	486	450	430	14.1877	14.1981	11.9095	31.9814	29.2636	27.4679	0.0287645	1.10144	up
PB.18979.2	155	106	166	27	22	39	10.9918	7.54076	11.6321	1.95111	1.5844	2.7544	0.00417664	-2.3073	down
PB.18983.1	40	31	54	168	186	211	13.7999	10.7427	17.8549	59.2921	63.8922	72.577	0.00285566	2.14643	up
PB.18998.1	90	149	119	14	8	44	2.27172	3.81873	3.00356	0.385702	0.222189	1.07415	0.00443732	-2.4575	down
PB.190.2	117	96	81	11	10	8	14.7681	11.9506	10.1254	1.37958	1.22381	1.08659	0.000375045	-3.37261	down
PB.19001.1	59	58	40	4	3	0	6.04851	5.8962	4.07357	0.425466	0.299334	0	0.000180994	-4.52293	down
PB.19003.1	11753	11778	11295	2309	2781	2759	505.89	502.285	484.626	97.3859	117.49	119.864	4.44693e-09	-2.17798	down
PB.19003.7	85	80	101	65	0	0	4.42208	4.12907	5.23288	3.29245	3.71914e-11	5.22537e-05	0.0357216	-2.0681	down
PB.19004.2	157	186	200	60	42	64	4.76501	5.68334	6.05264	1.87766	1.32205	1.89332	0.0176828	-1.73643	down
PB.19009.1	540	467	533	0	4	2	21.9957	19.0362	21.5131	1.71568e-08	0.168414	0.103637	9.79062e-34	-8.03467	down
PB.19009.2	285	352	483	0	2	13	13.9929	17.1749	23.2692	4.12783e-07	0.100616	0.674172	2.82603e-21	-6.23895	down
PB.19048.3	4	0	10	57	34	22	0.0850628	8.30592e-20	0.176672	1.0111	0.613286	0.384542	0.0158979	2.97354	up
PB.19048.5	44	55	69	22	0	11	0.947633	1.19783	1.49373	0.489617	1.43033e-20	0.253675	0.0349535	-2.37483	down
PB.19051.3	50	39	49	0	0	27	3.57931	2.80394	3.5157	1.57498e-05	1.75268e-05	1.99364	0.0447583	-2.36897	down
PB.19063.1	13	94	14	1221	1658	654	0.495482	3.3347	0.51609	43.8125	58.9023	23.3564	1.50442e-07	4.84914	up
PB.19064.2	7	45	14	201	236	94	0.241183	1.45533	0.446565	6.66752	7.75279	2.80881	0.000366326	2.98704	up
[truncated: 5,652 more rows]

## Sheet: S3
Table S3. The character of AS events identified in this study.
Chrom	AS_event	Event_start	Event_end	Strand	Gene_location	Transcript_id
Scaffold1001	Exon skipping	150748	150842	+	Scaffold1001:149459-171774W	PB.3.3,PB.3.1
Scaffold1001	Exon skipping	287071	287187	+	Scaffold1001:275981-310682W	PB.6.10/PB.6.6/PB.6.9,PB.6.8
Scaffold1001	Alternative 3' splice site	289096	289139	+	Scaffold1001:275981-310682W	PB.6.10/PB.6.6/PB.6.8,PB.6.9
Scaffold1001	Alternative 5' splice site	321754	321772	+	Scaffold1001:321695-325391W	PB.6.13,PB.6.12
Scaffold1001	Intron retention	321772	321855	+	Scaffold1001:321695-325391W	PB.6.11,PB.6.12
Scaffold1001	Intron retention	321754	321855	+	Scaffold1001:321695-325391W	PB.6.11,PB.6.13
Scaffold1001	Intron retention	324306	324562	+	Scaffold1001:321695-325391W	PB.6.15,PB.6.11/PB.6.12/PB.6.13/PB.6.16
Scaffold1001	Alternative 3' splice site	330445	330572	+	Scaffold1001:328370-333490W	PB.6.18,PB.6.19
Scaffold1001	Alternative 3' splice site	415778	415859	+	Scaffold1001:412926-421974W	PB.11.5,PB.11.1
Scaffold1001	Intron retention	416008	416825	+	Scaffold1001:412926-421974W	PB.11.3,PB.11.5
Scaffold1001	Alternative 3' splice site	415769	415778	+	Scaffold1001:412926-421974W	PB.11.2,PB.11.6
Scaffold1001	Alternative 3' splice site	419803	419819	+	Scaffold1001:412926-421974W	PB.11.3,PB.11.1/PB.11.5/PB.11.7
Scaffold1001	Exon skipping	854634	854729	+	Scaffold1001:853558-860904W	PB.18.6,PB.18.1/PB.18.2/PB.18.3/PB.18.5/PB.18.7
Scaffold1001	Intron retention	857519	857525	+	Scaffold1001:853558-860904W	PB.18.1/PB.18.2/PB.18.4/PB.18.5,PB.18.3
Scaffold1001	Intron retention	857242	857410	+	Scaffold1001:853558-860904W	PB.18.1/PB.18.2/PB.18.4/PB.18.5,PB.18.6
Scaffold1001	Intron retention	2450440	2450569	+	Scaffold1001:2447651-2452547W	PB.32.2,PB.32.1
Scaffold1001	Intron retention	182706	182289	-	Scaffold1001:179701-184285C	PB.4.1,PB.4.2
Scaffold1001	Exon skipping	440218	439681	-	Scaffold1001:438472-441664C	PB.13.3,PB.13.1
Scaffold1001	Alternative 3' splice site	450020	450015	-	Scaffold1001:442100-455734C	PB.14.3,PB.14.2
Scaffold1001	Intron retention	450117	450015	-	Scaffold1001:442100-455734C	PB.14.5/PB.14.9,PB.14.2
Scaffold1001	Intron retention	450117	450020	-	Scaffold1001:442100-455734C	PB.14.5/PB.14.9,PB.14.3
Scaffold1001	Alternative 3' splice site	449908	449836	-	Scaffold1001:442100-455734C	PB.14.9,PB.14.2/PB.14.5
Scaffold1001	Exon skipping	471469	471356	-	Scaffold1001:469818-480697C	PB.16.2,PB.16.1
Scaffold1001	Alternative 3' splice site	2184996	2184990	-	Scaffold1001:2165670-2185642C	PB.30.1/PB.30.4/PB.30.7/PB.30.8,PB.30.2/PB.30.3
Scaffold1001	Intron retention	2178144	2178059	-	Scaffold1001:2165670-2185642C	PB.30.7,PB.30.1/PB.30.2/PB.30.3/PB.30.4/PB.30.8/PB.30.9
Scaffold1001	Alternative 5' splice site	2166613	2166573	-	Scaffold1001:2165670-2185642C	PB.30.1/PB.30.2,PB.30.3
Scaffold10057	Intron retention	227583	227716	+	Scaffold10057:226072-229049W	PB.40.1,PB.40.2
Scaffold10057	Alternative 3' splice site	160873	160802	-	Scaffold10057:157334-168086C	PB.38.1,PB.38.2
Scaffold10057	Exon skipping	160873	160752	-	Scaffold10057:157334-168086C	PB.38.3,PB.38.1
Scaffold10057	Exon skipping	160802	160752	-	Scaffold10057:157334-168086C	PB.38.3,PB.38.2
Scaffold10057	Exon skipping	185015	184542	-	Scaffold10057:176450-187980C	PB.39.3,PB.39.1/PB.39.4
Scaffold10057	Intron retention	179169	179108	-	Scaffold10057:176450-187980C	PB.39.1/PB.39.3,PB.39.2
Scaffold10058	Exon skipping	500217	500307	+	Scaffold10058:497493-517706W	PB.47.2,PB.47.4
Scaffold1006	Intron retention	606291	608082	+	Scaffold1006:599930-608659W	PB.51.2,PB.51.3
Scaffold1006	Exon skipping	638235	638343	+	Scaffold1006:614481-643958W	PB.52.2,PB.52.1
Scaffold1006	Exon skipping	638343	638235	-	Scaffold1006:614484-643971C	PB.53.10/PB.53.11/PB.53.6/PB.53.7,PB.53.1/PB.53.3/PB.53.8/PB.53.9
Scaffold1006	Alternative 3' splice site	631980	631958	-	Scaffold1006:614484-643971C	PB.53.1/PB.53.11/PB.53.3/PB.53.5/PB.53.6/PB.53.7/PB.53.8/PB.53.9,PB.53.10
Scaffold1006	Alternative 3' splice site	628709	628684	-	Scaffold1006:614484-643971C	PB.53.1/PB.53.10/PB.53.11/PB.53.4/PB.53.6/PB.53.9,PB.53.3
Scaffold1006	Exon skipping	619987	619875	-	Scaffold1006:614484-643971C	PB.53.1/PB.53.10/PB.53.11/PB.53.3/PB.53.4/PB.53.6,PB.53.9
Scaffold1006	Alternative 5' splice site	628579	628512	-	Scaffold1006:614484-643971C	PB.53.1/PB.53.10/PB.53.11/PB.53.4/PB.53.6,PB.53.7/PB.53.8
Scaffold1006	Mutually exclusive exon	628709	628579	-	Scaffold1006:614484-643971C	PB.53.7/PB.53.8,PB.53.3
Scaffold1006	Intron retention	797160	797130	-	Scaffold1006:796280-799712C	PB.55.1,PB.55.3
Scaffold1006	Intron retention	797160	796496	-	Scaffold1006:796280-799712C	PB.55.2,PB.55.3
Scaffold1007	Alternative 5' splice site	463702	463711	+	Scaffold1007:462210-465815W	PB.60.3,PB.60.2
Scaffold1007	Intron retention	463702	464638	+	Scaffold1007:462210-465815W	PB.60.4,PB.60.3
Scaffold1007	Intron retention	463711	464638	+	Scaffold1007:462210-465815W	PB.60.4,PB.60.2
Scaffold1007	Exon skipping	464638	464727	+	Scaffold1007:462210-465815W	PB.60.1/PB.60.6,PB.60.2
Scaffold1007	Alternative 5' splice site	463711	464727	+	Scaffold1007:462210-465815W	PB.60.1,PB.60.4
Scaffold1007	Alternative 5' splice site	473219	473322	+	Scaffold1007:472606-499144W	PB.61.1/PB.61.2/PB.61.3/PB.61.5,PB.61.4
Scaffold1007	Alternative 3' splice site	478547	478552	+	Scaffold1007:472606-499144W	PB.61.10/PB.61.5/PB.61.8,PB.61.1/PB.61.11/PB.61.3/PB.61.4/PB.61.6
Scaffold1007	Intron retention	478647	478788	+	Scaffold1007:472606-499144W	PB.61.7/PB.61.9,PB.61.1/PB.61.11/PB.61.3/PB.61.4/PB.61.6
Scaffold1007	Intron retention	478647	478788	+	Scaffold1007:472606-499144W	PB.61.2,PB.61.10/PB.61.5/PB.61.8
Scaffold1007	Alternative 3' splice site	478547	478552	+	Scaffold1007:472606-499144W	PB.61.2,PB.61.7/PB.61.9
Scaffold1007	Exon skipping	479990	480053	+	Scaffold1007:472606-499144W	PB.61.7,PB.61.5
Scaffold1007	Alternative 5' splice site	480079	480096	+	Scaffold1007:472606-499144W	PB.61.3,PB.61.1/PB.61.4
Scaffold1007	Intron retention	478999	479990	+	Scaffold1007:472606-499144W	PB.61.11,PB.61.2
Scaffold1007	Intron retention	483703	484211	+	Scaffold1007:472606-499144W	PB.61.9,PB.61.10/PB.61.6/PB.61.8
Scaffold1007	Exon skipping	486813	488922	+	Scaffold1007:472606-499144W	PB.61.1,PB.61.10
Scaffold1007	Intron retention	730907	731033	+	Scaffold1007:725834-970419W	PB.65.2,PB.65.4
Scaffold1007	Exon skipping	763781	764334	+	Scaffold1007:725834-970419W	PB.65.2,PB.65.3
Scaffold1007	Intron retention	908710	909288	+	Scaffold1007:725834-970419W	PB.65.7,PB.65.10
Scaffold1007	Intron retention	908710	909288	+	Scaffold1007:725834-970419W	PB.65.11,PB.65.15/PB.65.9
Scaffold1007	Alternative 3' splice site	918136	918211	+	Scaffold1007:725834-970419W	PB.65.16,PB.65.1/PB.65.10/PB.65.18
Scaffold1007	Exon skipping	918211	918326	+	Scaffold1007:725834-970419W	PB.65.15,PB.65.11/PB.65.17/PB.65.9
Scaffold1007	Exon skipping	909288	909766	+	Scaffold1007:725834-970419W	PB.65.12,PB.65.15
Scaffold1007	Exon skipping	909288	918326	+	Scaffold1007:725834-970419W	PB.65.12,PB.65.17/PB.65.9
Scaffold1007	Exon skipping	909288	918326	+	Scaffold1007:725834-970419W	PB.65.12,PB.65.1
Scaffold1007	Exon skipping	909288	918326	+	Scaffold1007:725834-970419W	PB.65.12,PB.65.16
Scaffold1007	Alternative 3' splice site	918452	918458	+	Scaffold1007:725834-970419W	PB.65.1/PB.65.11/PB.65.16/PB.65.17/PB.65.18/PB.65.9,PB.65.10
Scaffold1007	Alternative 3' splice site	926708	927471	+	Scaffold1007:725834-970419W	PB.65.10,PB.65.11/PB.65.12/PB.65.15/PB.65.16/PB.65.18/PB.65.9
Scaffold1007	Exon skipping	927892	928024	+	Scaffold1007:725834-970419W	PB.65.10/PB.65.11/PB.65.16/PB.65.9,PB.65.12/PB.65.15
Scaffold1007	Intron retention	1149030	1149042	+	Scaffold1007:1146501-1153514W	PB.67.6,PB.67.10
Scaffold1007	Alternative 3' splice site	1148560	1149075	+	Scaffold1007:1146501-1153514W	PB.67.6,PB.67.12
Scaffold1007	Alternative 5' splice site	1149778	1149805	+	Scaffold1007:1146501-1153514W	PB.67.10/PB.67.7,PB.67.13
Scaffold1007	Mutually exclusive exon	2524944	2526254	+	Scaffold1007:2522237-2531764W	PB.74.2,PB.74.1/PB.74.4/PB.74.5/PB.74.6
Scaffold1007	Exon skipping	2529769	2529865	+	Scaffold1007:2522237-2531764W	PB.74.1/PB.74.2/PB.74.3,PB.74.4
Scaffold1007	Alternative 5' splice site	2530155	2530158	+	Scaffold1007:2522237-2531764W	PB.74.1/PB.74.3/PB.74.4,PB.74.2
Scaffold1007	Intron retention	552511	551448	-	Scaffold1007:549397-552702C	PB.63.3,PB.63.1
Scaffold1007	Exon skipping	1142743	1142675	-	Scaffold1007:1132389-1154026C	PB.68.10/PB.68.11,PB.68.9
Scaffold1007	Alternative 5' splice site	1147600	1147583	-	Scaffold1007:1132389-1154026C	PB.68.2,PB.68.4
Scaffold1007	Alternative 3' splice site	2264887	2264234	-	Scaffold1007:2261067-2267739C	PB.72.11,PB.72.8
Scaffold1007	Intron retention	2561003	2560488	-	Scaffold1007:2554206-2561744C	PB.76.3,PB.76.2
Scaffold1008	Exon skipping	97175	97219	+	Scaffold1008:96571-105602W	PB.79.1/PB.79.2/PB.79.3/PB.79.5,PB.79.4
Scaffold1008	Exon skipping	103745	103805	+	Scaffold1008:96571-105602W	PB.79.1,PB.79.2/PB.79.4/PB.79.5
Scaffold1009	Intron retention	743543	743447	-	Scaffold1009:743013-752174C	PB.83.2,PB.83.1
Scaffold10095	Alternative 3' splice site	288265	288302	+	Scaffold10095:280802-292301W	PB.87.1,PB.87.2
Scaffold1011	Intron retention	1418707	1419480	+	Scaffold1011:1417200-1423310W	PB.100.11/PB.100.13/PB.100.18,PB.100.10/PB.100.12/PB.100.16/PB.100.20/PB.100.21/PB.100.8
Scaffold1011	Intron retention	1419615	1419736	+	Scaffold1011:1417200-1423310W	PB.100.14,PB.100.13
Scaffold1011	Intron retention	1418707	1419759	+	Scaffold1011:1417200-1423310W	PB.100.14,PB.100.15
Scaffold1011	Intron retention	1418707	1419736	+	Scaffold1011:1417200-1423310W	PB.100.14,PB.100.16
Scaffold1011	Intron retention	1418707	1419736	+	Scaffold1011:1417200-1423310W	PB.100.9,PB.100.21
Scaffold1011	Alternative 5' splice site	1420984	1421037	+	Scaffold1011:1417200-1423310W	PB.100.13,PB.100.14/PB.100.15/PB.100.16/PB.100.17
Scaffold1011	Exon skipping	1421864	1421953	+	Scaffold1011:1417200-1423310W	PB.100.12/PB.100.13/PB.100.14/PB.100.15/PB.100.16/PB.100.17/PB.100.18/PB.100.20/PB.100.21/PB.100.8,PB.100.10/PB.100.11
Scaffold1011	Exon skipping	851531	851422	-	Scaffold1011:839688-887224C	PB.94.3/PB.94.9,PB.94.8
Scaffold1011	Alternative 5' splice site	847052	847031	-	Scaffold1011:839688-887224C	PB.94.9,PB.94.1/PB.94.2/PB.94.3/PB.94.5/PB.94.6/PB.94.7/PB.94.8
Scaffold1011	Intron retention	846612	845963	-	Scaffold1011:839688-887224C	PB.94.2,PB.94.5
Scaffold1011	Intron retention	846612	846268	-	Scaffold1011:839688-887224C	PB.94.1,PB.94.6
Scaffold1011	Intron retention	1434235	1433393	-	Scaffold1011:1287167-1436082C	PB.101.9,PB.101.1/PB.101.10/PB.101.11/PB.101.12/PB.101.13/PB.101.3/PB.101.4/PB.101.5/PB.101.6/PB.101.7
Scaffold1011	Intron retention	1432415	1432138	-	Scaffold1011:1287167-1436082C	PB.101.10/PB.101.12/PB.101.4/PB.101.9,PB.101.1/PB.101.3/PB.101.6/PB.101.7
Scaffold1011	Alternative 5' splice site	1432099	1432037	-	Scaffold1011:1287167-1436082C	PB.101.11,PB.101.1/PB.101.3/PB.101.6/PB.101.7
Scaffold1011	Alternative 5' splice site	1431895	1431562	-	Scaffold1011:1287167-1436082C	PB.101.1/PB.101.10/PB.101.11/PB.101.3/PB.101.7/PB.101.9,PB.101.6
Scaffold1011	Intron retention	1431895	1431405	-	Scaffold1011:1287167-1436082C	PB.101.4,PB.101.1/PB.101.10/PB.101.11/PB.101.3/PB.101.7/PB.101.9
Scaffold1011	Intron retention	1431562	1431405	-	Scaffold1011:1287167-1436082C	PB.101.4,PB.101.6
Scaffold1011	Intron retention	1431895	1431219	-	Scaffold1011:1287167-1436082C	PB.101.12,PB.101.1/PB.101.10/PB.101.11/PB.101.3/PB.101.7/PB.101.9
Scaffold1011	Intron retention	1431295	1431219	-	Scaffold1011:1287167-1436082C	PB.101.12,PB.101.4
Scaffold1011	Intron retention	1431562	1431219	-	Scaffold1011:1287167-1436082C	PB.101.12,PB.101.6
Scaffold1011	Intron retention	1428195	1428096	-	Scaffold1011:1287167-1436082C	PB.101.9,PB.101.1/PB.101.10/PB.101.11/PB.101.3/PB.101.4/PB.101.5/PB.101.6/PB.101.7
Scaffold1011	Intron retention	1428195	1427900	-	Scaffold1011:1287167-1436082C	PB.101.8,PB.101.1/PB.101.10/PB.101.11/PB.101.3/PB.101.4/PB.101.5/PB.101.6/PB.101.7
Scaffold1011	Intron retention	1428015	1427900	-	Scaffold1011:1287167-1436082C	PB.101.8,PB.101.9
Scaffold1011	Alternative 5' splice site	1518809	1518802	-	Scaffold1011:1513830-1522424C	PB.105.1,PB.105.5
Scaffold1011	Alternative 3' splice site	1536755	1536598	-	Scaffold1011:1529148-1537536C	PB.106.2,PB.106.3
Scaffold1011	Intron retention	1536843	1536755	-	Scaffold1011:1529148-1537536C	PB.106.5,PB.106.2
Scaffold1011	Intron retention	1536843	1536598	-	Scaffold1011:1529148-1537536C	PB.106.5,PB.106.3
Scaffold1014	Intron retention	58394	58476	+	Scaffold1014:43126-60446W	PB.111.3,PB.111.1/PB.111.2/PB.111.4/PB.111.7
Scaffold1014	Exon skipping	58246	58529	+	Scaffold1014:43126-60446W	PB.111.6,PB.111.1/PB.111.2/PB.111.4/PB.111.7
Scaffold1014	Exon skipping	58246	58529	+	Scaffold1014:43126-60446W	PB.111.6,PB.111.3
Scaffold1014	Alternative 3' splice site	212393	212411	+	Scaffold1014:163842-231048W	PB.115.2/PB.115.4/PB.115.5/PB.115.6/PB.115.7,PB.115.3/PB.115.8
Scaffold1014	Alternative 3' splice site	215090	215097	+	Scaffold1014:163842-231048W	PB.115.6/PB.115.7,PB.115.1/PB.115.2/PB.115.3/PB.115.4/PB.115.5/PB.115.8
Scaffold1014	Intron retention	218184	218297	+	Scaffold1014:163842-231048W	PB.115.3/PB.115.4/PB.115.6/PB.115.7,PB.115.1/PB.115.2/PB.115.8
Scaffold1014	Intron retention	227685	227788	+	Scaffold1014:163842-231048W	PB.115.4,PB.115.1/PB.115.2/PB.115.3/PB.115.6/PB.115.8
Scaffold1014	Intron retention	437622	437828	+	Scaffold1014:434287-441989W	PB.119.3,PB.119.1/PB.119.2
Scaffold1014	Intron retention	439885	440528	+	Scaffold1014:434287-441989W	PB.119.3,PB.119.2/PB.119.4
Scaffold1014	Intron retention	440913	441540	+	Scaffold1014:434287-441989W	PB.119.3,PB.119.2
Scaffold10148	Alternative 3' splice site	210752	211288	+	Scaffold10148:194999-213527W	PB.128.7,PB.128.1/PB.128.2/PB.128.3
Scaffold10148	Intron retention	210628	211288	+	Scaffold10148:194999-213527W	PB.128.9,PB.128.1/PB.128.2/PB.128.3
Scaffold10148	Intron retention	210628	210752	+	Scaffold10148:194999-213527W	PB.128.9,PB.128.7
Scaffold10148	Intron retention	566521	567589	+	Scaffold10148:566070-568288W	PB.136.4,PB.136.1/PB.136.3
Scaffold10148	Exon skipping	117217	117053	-	Scaffold10148:102888-123929C	PB.124.2/PB.124.3/PB.124.5/PB.124.8,PB.124.4
Scaffold1019	Intron retention	1000774	1000857	+	Scaffold1019:1000442-1021844W	PB.140.6,PB.140.5
Scaffold1019	Intron retention	1017604	1017807	+	Scaffold1019:1000442-1021844W	PB.140.3/PB.140.5,PB.140.2
Scaffold1019	Exon skipping	1017807	1017857	+	Scaffold1019:1000442-1021844W	PB.140.1/PB.140.4/PB.140.6/PB.140.7/PB.140.8,PB.140.2
Scaffold1019	Alternative 5' splice site	1017604	1017857	+	Scaffold1019:1000442-1021844W	PB.140.1/PB.140.4/PB.140.6/PB.140.7/PB.140.8,PB.140.3/PB.140.5
Scaffold1019	Intron retention	1019089	1019247	+	Scaffold1019:1000442-1021844W	PB.140.1/PB.140.2/PB.140.3/PB.140.7,PB.140.8
Scaffold1019	Intron retention	1018254	1018366	+	Scaffold1019:1000442-1021844W	PB.140.4/PB.140.5/PB.140.6,PB.140.1/PB.140.2/PB.140.3/PB.140.7
Scaffold1019	Intron retention	1018254	1019247	+	Scaffold1019:1000442-1021844W	PB.140.4/PB.140.5/PB.140.6,PB.140.8
Scaffold1019	Intron retention	1353600	1354528	+	Scaffold1019:1350633-1371682W	PB.143.2,PB.143.1/PB.143.4
Scaffold1019	Alternative 5' splice site	2044829	2044841	+	Scaffold1019:2039997-2047566W	PB.151.2,PB.151.3
Scaffold1019	Intron retention	2044829	2044944	+	Scaffold1019:2039997-2047566W	PB.151.1,PB.151.2
Scaffold1019	Intron retention	2044841	2044944	+	Scaffold1019:2039997-2047566W	PB.151.1,PB.151.3
Scaffold1019	Alternative 3' splice site	2121908	2121914	+	Scaffold1019:2121476-2130133W	PB.154.3,PB.154.4
Scaffold1019	Intron retention	2126779	2127273	+	Scaffold1019:2121476-2130133W	PB.154.2,PB.154.1/PB.154.3/PB.154.4/PB.154.5/PB.154.7/PB.154.8
Scaffold1019	Intron retention	2541298	2541304	+	Scaffold1019:2537957-2564727W	PB.159.2/PB.159.3/PB.159.4,PB.159.5
Scaffold1019	Mutually exclusive exon	2542963	2543024	+	Scaffold1019:2537957-2564727W	PB.159.2/PB.159.3/PB.159.4/PB.159.5,PB.159.6
Scaffold1019	Intron retention	2547462	2547468	+	Scaffold1019:2537957-2564727W	PB.159.1/PB.159.2/PB.159.4/PB.159.6,PB.159.5
Scaffold1019	Alternative 3' splice site	1229118	1228861	-	Scaffold1019:1212957-1229442C	PB.142.2,PB.142.1
Scaffold1019	Exon skipping	1228861	1228101	-	Scaffold1019:1212957-1229442C	PB.142.5,PB.142.1
Scaffold1019	Exon skipping	1229118	1228101	-	Scaffold1019:1212957-1229442C	PB.142.5,PB.142.2
Scaffold1019	Exon skipping	1535480	1535304	-	Scaffold1019:1501233-1535859C	PB.144.2,PB.144.1
Scaffold1019	Intron retention	1972708	1971556	-	Scaffold1019:1956602-1973555C	PB.149.3,PB.149.1/PB.149.2
Scaffold10205	Intron retention	297173	297286	+	Scaffold10205:291891-298105W	PB.164.1,PB.164.2/PB.164.3/PB.164.4
Scaffold10209	Intron retention	137547	136296	-	Scaffold10209:130060-138722C	PB.165.2/PB.165.4/PB.165.5,PB.165.1
Scaffold10209	Intron retention	135962	135874	-	Scaffold10209:130060-138722C	PB.165.2,PB.165.1
Scaffold10209	Alternative 5' splice site	135828	135802	-	Scaffold10209:130060-138722C	PB.165.5,PB.165.1
Scaffold10209	Intron retention	135802	135554	-	Scaffold10209:130060-138722C	PB.165.4,PB.165.1
Scaffold10209	Intron retention	135828	135554	-	Scaffold10209:130060-138722C	PB.165.4,PB.165.5
Scaffold10209	Intron retention	136238	135554	-	Scaffold10209:130060-138722C	PB.165.3,PB.165.2
Scaffold10209	Intron retention	137547	135554	-	Scaffold10209:130060-138722C	PB.165.3,PB.165.1
Scaffold10209	Intron retention	136238	135554	-	Scaffold10209:130060-138722C	PB.165.3,PB.165.5
Scaffold10209	Intron retention	136238	135874	-	Scaffold10209:130060-138722C	PB.165.3,PB.165.4
Scaffold1024	Mutually exclusive exon	571558	571646	+	Scaffold1024:570841-644026W	PB.175.1,PB.175.2/PB.175.3/PB.175.4/PB.175.5/PB.175.6/PB.175.7/PB.175.8/PB.175.9
Scaffold1024	Alternative 3' splice site	639056	639088	+	Scaffold1024:570841-644026W	PB.175.16,PB.175.11/PB.175.12/PB.175.13/PB.175.15/PB.175.17/PB.175.18
Scaffold1024	Intron retention	638964	639240	+	Scaffold1024:570841-644026W	PB.175.14,PB.175.13
Scaffold1024	Alternative 3' splice site	639815	639829	+	Scaffold1024:570841-644026W	PB.175.11/PB.175.12/PB.175.15,PB.175.16
Scaffold1024	Alternative 5' splice site	640101	640119	+	Scaffold1024:570841-644026W	PB.175.1,PB.175.10/PB.175.3/PB.175.6/PB.175.7
Scaffold1024	Alternative 3' splice site	641773	641781	+	Scaffold1024:570841-644026W	PB.175.10/PB.175.3/PB.175.6/PB.175.7,PB.175.11/PB.175.12
Scaffold1024	Mutually exclusive exon	641781	641864	+	Scaffold1024:570841-644026W	PB.175.11/PB.175.12,PB.175.15
Scaffold1024	Mutually exclusive exon	641773	641864	+	Scaffold1024:570841-644026W	PB.175.10/PB.175.3/PB.175.6/PB.175.7,PB.175.15
Scaffold1024	Intron retention	641928	642009	+	Scaffold1024:570841-644026W	PB.175.16,PB.175.11/PB.175.12
Scaffold1024	Alternative 3' splice site	642343	642450	+	Scaffold1024:570841-644026W	PB.175.11,PB.175.7
Scaffold1025	Intron retention	267856	269744	+	Scaffold1025:256757-271220W	PB.189.2,PB.189.1
Scaffold1025	Alternative 3' splice site	626740	626746	+	Scaffold1025:625776-661530W	PB.192.3/PB.192.5,PB.192.4
Scaffold1026	Alternative 5' splice site	473366	473398	+	Scaffold1026:231326-480537W	PB.199.9,PB.199.8
Scaffold1026	Alternative 5' splice site	473366	473398	+	Scaffold1026:231326-480537W	PB.199.16,PB.199.7
Scaffold1026	Exon skipping	472433	477010	+	Scaffold1026:231326-480537W	PB.199.10,PB.199.15
Scaffold1026	Exon skipping	472433	473398	+	Scaffold1026:231326-480537W	PB.199.10,PB.199.7
Scaffold1026	Exon skipping	472433	473366	+	Scaffold1026:231326-480537W	PB.199.10,PB.199.16
Scaffold1026	Exon skipping	826498	826548	+	Scaffold1026:825610-870807W	PB.202.2/PB.202.4/PB.202.6,PB.202.1/PB.202.3/PB.202.5
Scaffold1026	Intron retention	868243	868408	+	Scaffold1026:825610-870807W	PB.202.11/PB.202.7,PB.202.10
Scaffold1026	Intron retention	868290	868380	+	Scaffold1026:825610-870807W	PB.202.11/PB.202.7,PB.202.12
Scaffold1026	Intron retention	868295	868387	+	Scaffold1026:825610-870807W	PB.202.11/PB.202.7,PB.202.9
Scaffold1026	Alternative 3' splice site	1218672	1218665	-	Scaffold1026:1214070-1219248C	PB.210.8,PB.210.2/PB.210.3
Scaffold1026	Alternative 3' splice site	1218170	1218167	-	Scaffold1026:1214070-1219248C	PB.210.3/PB.210.6/PB.210.8,PB.210.2/PB.210.4
Scaffold1026	Alternative 5' splice site	1214850	1214849	-	Scaffold1026:1214070-1219248C	PB.210.2/PB.210.4/PB.210.6/PB.210.8,PB.210.3
Scaffold1026	Intron retention	1266610	1266512	-	Scaffold1026:1263813-1268629C	PB.213.5,PB.213.2/PB.213.6/PB.213.7/PB.213.9
Scaffold1026	Exon skipping	1266396	1266328	-	Scaffold1026:1263813-1268629C	PB.213.6,PB.213.5/PB.213.7
Scaffold1026	Intron retention	1266328	1265406	-	Scaffold1026:1263813-1268629C	PB.213.2,PB.213.5/PB.213.7
Scaffold1026	Alternative 3' splice site	1266396	1265406	-	Scaffold1026:1263813-1268629C	PB.213.2,PB.213.6
Scaffold1026	Intron retention	1266489	1265406	-	Scaffold1026:1263813-1268629C	PB.213.8,PB.213.6
Scaffold1026	Intron retention	1266489	1266396	-	Scaffold1026:1263813-1268629C	PB.213.8,PB.213.2
Scaffold1026	Intron retention	1266489	1265406	-	Scaffold1026:1263813-1268629C	PB.213.8,PB.213.7
Scaffold1026	Intron retention	1266489	1265406	-	Scaffold1026:1263813-1268629C	PB.213.3,PB.213.5
Scaffold1026	Intron retention	1266610	1266512	-	Scaffold1026:1263813-1268629C	PB.213.3,PB.213.8
Scaffold1026	Intron retention	1266610	1265406	-	Scaffold1026:1263813-1268629C	PB.213.3,PB.213.6
Scaffold1026	Intron retention	1266610	1266396	-	Scaffold1026:1263813-1268629C	PB.213.3,PB.213.2
Scaffold1026	Intron retention	1266610	1265406	-	Scaffold1026:1263813-1268629C	PB.213.3,PB.213.7
Scaffold1026	Alternative 3' splice site	1265299	1265287	-	Scaffold1026:1263813-1268629C	PB.213.2/PB.213.3/PB.213.6/PB.213.7/PB.213.8,PB.213.5
Scaffold1026	Alternative 3' splice site	1275176	1275126	-	Scaffold1026:1269100-1277298C	PB.214.4,PB.214.1/PB.214.2/PB.214.3/PB.214.5
Scaffold1026	Intron retention	1275248	1275126	-	Scaffold1026:1269100-1277298C	PB.214.6,PB.214.1/PB.214.2/PB.214.3/PB.214.5
Scaffold1026	Intron retention	1275248	1275176	-	Scaffold1026:1269100-1277298C	PB.214.6,PB.214.4
Scaffold1026	Intron retention	1274070	1273764	-	Scaffold1026:1269100-1277298C	PB.214.1/PB.214.4/PB.214.5/PB.214.6,PB.214.2/PB.214.3
Scaffold1026	Exon skipping	1272198	1272007	-	Scaffold1026:1269100-1277298C	PB.214.3,PB.214.1/PB.214.2/PB.214.4
Scaffold1026	Intron retention	1272007	1271040	-	Scaffold1026:1269100-1277298C	PB.214.5,PB.214.1/PB.214.2/PB.214.4
Scaffold1026	Alternative 3' splice site	1272198	1271040	-	Scaffold1026:1269100-1277298C	PB.214.5,PB.214.3
Scaffold1026	Intron retention	1272428	1271040	-	Scaffold1026:1269100-1277298C	PB.214.6,PB.214.3
Scaffold1026	Intron retention	1272428	1271040	-	Scaffold1026:1269100-1277298C	PB.214.6,PB.214.1/PB.214.2/PB.214.4
Scaffold1026	Intron retention	1272428	1272198	-	Scaffold1026:1269100-1277298C	PB.214.6,PB.214.5
Scaffold10260	Intron retention	94928	95028	+	Scaffold10260:60830-171239W	PB.217.4,PB.217.1/PB.217.11/PB.217.12/PB.217.13/PB.217.2/PB.217.7/PB.217.8/PB.217.9
Scaffold10260	Intron retention	106937	106975	+	Scaffold10260:60830-171239W	PB.217.14,PB.217.7
Scaffold10260	Exon skipping	191398	191482	+	Scaffold10260:172745-206380W	PB.219.2/PB.219.3/PB.219.4/PB.219.5,PB.219.1
Scaffold10260	Intron retention	192900	193063	+	Scaffold10260:172745-206380W	PB.219.5,PB.219.1/PB.219.2/PB.219.4
Scaffold10260	Alternative 5' splice site	194082	194367	+	Scaffold10260:172745-206380W	PB.219.1/PB.219.2/PB.219.4,PB.219.3
Scaffold1028	Exon skipping	699394	699454	+	Scaffold1028:697863-700304W	PB.229.2,PB.229.1
Scaffold1028	Intron retention	702406	703825	+	Scaffold1028:701175-706124W	PB.230.1/PB.230.3/PB.230.5,PB.230.2/PB.230.4/PB.230.6
Scaffold1028	Intron retention	704059	704895	+	Scaffold1028:701175-706124W	PB.230.1/PB.230.2/PB.230.5,PB.230.3/PB.230.6
Scaffold1028	Exon skipping	704895	705137	+	Scaffold1028:701175-706124W	PB.230.4,PB.230.6
Scaffold1028	Intron retention	952969	953500	+	Scaffold1028:942767-954937W	PB.235.2,PB.235.1
Scaffold1028	Intron retention	990257	990964	+	Scaffold1028:987424-1004150W	PB.235.6,PB.235.3/PB.235.4
Scaffold1028	Exon skipping	78518	78255	-	Scaffold1028:74084-78925C	PB.224.1,PB.224.2
Scaffold1028	Exon skipping	173251	173196	-	Scaffold1028:160785-174310C	PB.226.2,PB.226.4
Scaffold1028	Alternative 3' splice site	170325	170276	-	Scaffold1028:160785-174310C	PB.226.2/PB.226.4,PB.226.1
Scaffold1028	Exon skipping	1008797	1008760	-	Scaffold1028:928691-1009065C	PB.236.1/PB.236.10/PB.236.11/PB.236.12/PB.236.3/PB.236.4/PB.236.8,PB.236.9
Scaffold1028	Intron retention	1007051	1006329	-	Scaffold1028:928691-1009065C	PB.236.15,PB.236.1/PB.236.2/PB.236.3/PB.236.4/PB.236.8/PB.236.9
Scaffold1028	Alternative 3' splice site	962008	962003	-	Scaffold1028:928691-1009065C	PB.236.4,PB.236.3
Scaffold1028	Alternative 3' splice site	928715	928714	-	Scaffold1028:928691-1009065C	PB.236.4,PB.236.3
Scaffold1028	Exon skipping	1051083	1050867	-	Scaffold1028:1048802-1052152C	PB.237.2,PB.237.1/PB.237.5
Scaffold1030	Intron retention	824890	824603	-	Scaffold1030:800831-830970C	PB.250.3/PB.250.9,PB.250.10
Scaffold1030	Intron retention	821307	821080	-	Scaffold1030:800831-830970C	PB.250.8,PB.250.10/PB.250.3/PB.250.9
Scaffold1030	Intron retention	805036	804943	-	Scaffold1030:800831-830970C	PB.250.4,PB.250.5
Scaffold1030	Alternative 5' splice site	1469197	1469160	-	Scaffold1030:1457963-1469880C	PB.257.2,PB.257.1
Scaffold1031	Alternative 3' splice site	354026	354016	-	Scaffold1031:178577-357163C	PB.259.7/PB.259.8,PB.259.11
Scaffold1031	Exon skipping	355352	353439	-	Scaffold1031:178577-357163C	PB.259.5,PB.259.1/PB.259.10/PB.259.9
Scaffold1031	Exon skipping	355352	353439	-	Scaffold1031:178577-357163C	PB.259.5,PB.259.11
Scaffold1031	Exon skipping	355352	353439	-	Scaffold1031:178577-357163C	PB.259.5,PB.259.7/PB.259.8
Scaffold1031	Alternative 3' splice site	351665	351585	-	Scaffold1031:178577-357163C	PB.259.5,PB.259.3
Scaffold1031	Intron retention	190071	190031	-	Scaffold1031:178577-357163C	PB.259.6/PB.259.7,PB.259.8
Scaffold1032	Intron retention	174186	174291	+	Scaffold1032:167059-183594W	PB.265.1,PB.265.2
Scaffold1032	Exon skipping	174291	175050	+	Scaffold1032:167059-183594W	PB.265.4/PB.265.6,PB.265.2
Scaffold1032	Alternative 5' splice site	174186	175050	+	Scaffold1032:167059-183594W	PB.265.4/PB.265.6,PB.265.1
Scaffold1032	Exon skipping	181731	182107	+	Scaffold1032:167059-183594W	PB.265.2,PB.265.6
Scaffold1035	Exon skipping	69512	63987	-	Scaffold1035:60175-77448C	PB.269.3,PB.269.1
Scaffold1037	Intron retention	41601	42016	+	Scaffold1037:31927-43786W	PB.271.3,PB.271.1
Scaffold1037	Alternative 3' splice site	166990	167014	+	Scaffold1037:84100-168414W	PB.273.8,PB.273.6
Scaffold1037	Exon skipping	279078	279456	+	Scaffold1037:276615-280913W	PB.275.3,PB.275.2
Scaffold1039	Exon skipping	260450	260793	+	Scaffold1039:259710-281492W	PB.280.2,PB.280.1/PB.280.4
Scaffold1039	Alternative 3' splice site	264326	264365	+	Scaffold1039:259710-281492W	PB.280.1/PB.280.2,PB.280.3/PB.280.4
Scaffold1039	Exon skipping	268885	269039	+	Scaffold1039:259710-281492W	PB.280.1/PB.280.2/PB.280.4,PB.280.3
Scaffold1039	Alternative 3' splice site	1571152	1571277	+	Scaffold1039:1569952-1604153W	PB.293.4,PB.293.10/PB.293.11/PB.293.3/PB.293.5/PB.293.6/PB.293.7/PB.293.8/PB.293.9
Scaffold1039	Alternative 3' splice site	1572602	1573156	+	Scaffold1039:1569952-1604153W	PB.293.10/PB.293.11,PB.293.12/PB.293.4/PB.293.5/PB.293.6/PB.293.7
Scaffold1039	Intron retention	1571791	1572602	+	Scaffold1039:1569952-1604153W	PB.293.3/PB.293.8/PB.293.9,PB.293.10/PB.293.11
Scaffold1039	Intron retention	1571791	1573156	+	Scaffold1039:1569952-1604153W	PB.293.3/PB.293.8/PB.293.9,PB.293.12/PB.293.4/PB.293.5/PB.293.6/PB.293.7
Scaffold1039	Alternative 5' splice site	1573442	1573473	+	Scaffold1039:1569952-1604153W	PB.293.11,PB.293.8
Scaffold1039	Exon skipping	1573409	1573442	+	Scaffold1039:1569952-1604153W	PB.293.10/PB.293.12/PB.293.4/PB.293.5/PB.293.6/PB.293.7/PB.293.9,PB.293.11
Scaffold1039	Exon skipping	1573409	1573473	+	Scaffold1039:1569952-1604153W	PB.293.10/PB.293.12/PB.293.4/PB.293.5/PB.293.6/PB.293.7/PB.293.9,PB.293.8
Scaffold1039	Intron retention	1573442	1573858	+	Scaffold1039:1569952-1604153W	PB.293.13,PB.293.11
Scaffold1039	Intron retention	1573473	1573858	+	Scaffold1039:1569952-1604153W	PB.293.13,PB.293.8
Scaffold1039	Alternative 3' splice site	1573409	1573858	+	Scaffold1039:1569952-1604153W	PB.293.13,PB.293.10/PB.293.12/PB.293.4/PB.293.5/PB.293.6/PB.293.7/PB.293.9
Scaffold1039	Intron retention	1600862	1601204	+	Scaffold1039:1569952-1604153W	PB.293.13/PB.293.6/PB.293.8,PB.293.10/PB.293.11/PB.293.4/PB.293.5
Scaffold1039	Mutually exclusive exon	1361278	1358935	-	Scaffold1039:1356499-1363959C	PB.292.2,PB.292.4
Scaffold1039	Mutually exclusive exon	1755041	1751845	-	Scaffold1039:1409682-1806330C	PB.294.9,PB.294.7
Scaffold1039	Intron retention	1736660	1736571	-	Scaffold1039:1409682-1806330C	PB.294.7,PB.294.9
Scaffold10391	Intron retention	75499	75586	+	Scaffold10391:74459-80011W	PB.297.2,PB.297.3
Scaffold10391	Intron retention	77724	77837	+	Scaffold10391:74459-80011W	PB.297.3,PB.297.6
Scaffold10391	Alternative 5' splice site	229216	229198	-	Scaffold10391:221825-232697C	PB.301.2,PB.301.1/PB.301.3
Scaffold104	Intron retention	831614	831527	-	Scaffold104:827552-912246C	PB.309.4,PB.309.2/PB.309.3/PB.309.5
Scaffold104	Exon skipping	830995	830920	-	Scaffold104:827552-912246C	PB.309.3,PB.309.1/PB.309.2/PB.309.5
Scaffold104	Intron retention	829255	828942	-	Scaffold104:827552-912246C	PB.309.2/PB.309.4,PB.309.1/PB.309.3
Scaffold1040	Exon skipping	28647	28781	+	Scaffold1040:28308-57575W	PB.314.1/PB.314.3,PB.314.4
Scaffold1040	Intron retention	451280	451344	+	Scaffold1040:448065-458257W	PB.318.1/PB.318.10/PB.318.3/PB.318.5/PB.318.6/PB.318.7/PB.318.9,PB.318.11
Scaffold1040	Intron retention	451668	452775	+	Scaffold1040:448065-458257W	PB.318.9,PB.318.3/PB.318.6
Scaffold1040	Exon skipping	66748	66668	-	Scaffold1040:58688-69020C	PB.315.3,PB.315.2
Scaffold1040	Intron retention	148030	147190	-	Scaffold1040:145239-334259C	PB.317.3,PB.317.1
Scaffold1040	Intron retention	146766	146644	-	Scaffold1040:145239-334259C	PB.317.3,PB.317.2
Scaffold1040	Alternative 5' splice site	146491	146284	-	Scaffold1040:145239-334259C	PB.317.2,PB.317.1
Scaffold1041	Intron retention	132044	132418	+	Scaffold1041:127775-140859W	PB.323.2,PB.323.1
Scaffold1041	Intron retention	491986	492156	+	Scaffold1041:489058-497726W	PB.332.1,PB.332.2/PB.332.3/PB.332.4/PB.332.5/PB.332.6/PB.332.7
Scaffold1041	Exon skipping	493401	493529	+	Scaffold1041:489058-497726W	PB.332.2,PB.332.1/PB.332.3/PB.332.4/PB.332.5/PB.332.6
Scaffold1041	Exon skipping	494176	494266	+	Scaffold1041:489058-497726W	PB.332.7,PB.332.3/PB.332.4
Scaffold1041	Mutually exclusive exon	493401	494266	+	Scaffold1041:489058-497726W	PB.332.7,PB.332.2
Scaffold1041	Intron retention	494266	494759	+	Scaffold1041:489058-497726W	PB.332.5,PB.332.2/PB.332.3/PB.332.4
Scaffold1041	Alternative 3' splice site	494176	494759	+	Scaffold1041:489058-497726W	PB.332.5,PB.332.7
Scaffold1041	Mutually exclusive exon	494759	495662	+	Scaffold1041:489058-497726W	PB.332.2/PB.332.3/PB.332.4,PB.332.1
Scaffold1041	Intron retention	147907	147795	-	Scaffold1041:141842-150225C	PB.324.3,PB.324.2
Scaffold1041	Intron retention	148403	147795	-	Scaffold1041:141842-150225C	PB.324.1,PB.324.2
Scaffold1041	Intron retention	148403	147951	-	Scaffold1041:141842-150225C	PB.324.1,PB.324.3
Scaffold1041	Exon skipping	189765	189525	-	Scaffold1041:164890-192494C	PB.326.2/PB.326.6,PB.326.5
Scaffold1041	Intron retention	362045	361757	-	Scaffold1041:358608-366561C	PB.328.4,PB.328.1
Scaffold10418	Alternative 5' splice site	115516	115520	+	Scaffold10418:115214-128815W	PB.340.1,PB.340.2
Scaffold10418	Intron retention	126831	127841	+	Scaffold10418:115214-128815W	PB.340.2,PB.340.1
Scaffold10418	Intron retention	126831	127841	+	Scaffold10418:115214-128815W	PB.340.7,PB.340.5
Scaffold10418	Intron retention	127986	128390	+	Scaffold10418:115214-128815W	PB.340.6,PB.340.7
Scaffold10418	Alternative 3' splice site	257283	257350	+	Scaffold10418:255807-265251W	PB.342.7,PB.342.2/PB.342.4/PB.342.5/PB.342.6/PB.342.8
Scaffold10418	Intron retention	256214	257350	+	Scaffold10418:255807-265251W	PB.342.1/PB.342.3,PB.342.2
Scaffold10418	Intron retention	259808	261548	+	Scaffold10418:255807-265251W	PB.342.4,PB.342.2/PB.342.8
Scaffold10418	Alternative 3' splice site	262757	262760	+	Scaffold10418:255807-265251W	PB.342.8,PB.342.2/PB.342.4
Scaffold10418	Exon skipping	261548	262839	+	Scaffold10418:255807-265251W	PB.342.5,PB.342.2
Scaffold10418	Exon skipping	261548	262839	+	Scaffold10418:255807-265251W	PB.342.5,PB.342.8
Scaffold10418	Intron retention	263556	263627	+	Scaffold10418:255807-265251W	PB.342.11/PB.342.4/PB.342.5/PB.342.8,PB.342.2
Scaffold1044	Alternative 5' splice site	239034	239010	-	Scaffold1044:219848-239180C	PB.346.3,PB.346.2/PB.346.4
Scaffold1044	Exon skipping	237485	237460	-	Scaffold1044:219848-239180C	PB.346.5,PB.346.1
Scaffold1044	Intron retention	237460	237376	-	Scaffold1044:219848-239180C	PB.346.3/PB.346.4,PB.346.1
Scaffold1044	Intron retention	237472	237377	-	Scaffold1044:219848-239180C	PB.346.3/PB.346.4,PB.346.2
Scaffold1044	Alternative 3' splice site	237485	237376	-	Scaffold1044:219848-239180C	PB.346.3/PB.346.4,PB.346.5
Scaffold1045	Intron retention	993071	993358	+	Scaffold1045:989230-995886W	PB.371.4,PB.371.1
Scaffold1045	Intron retention	993075	993358	+	Scaffold1045:989230-995886W	PB.371.4,PB.371.2/PB.371.3/PB.371.5
Scaffold1045	Alternative 3' splice site	993986	994014	+	Scaffold1045:989230-995886W	PB.371.4,PB.371.1
Scaffold1045	Intron retention	1210414	1210514	+	Scaffold1045:1208631-1213038W	PB.376.3,PB.376.1/PB.376.2/PB.376.4/PB.376.5/PB.376.6/PB.376.7/PB.376.8
Scaffold1045	Alternative 3' splice site	1210788	1210808	+	Scaffold1045:1208631-1213038W	PB.376.1/PB.376.2/PB.376.3/PB.376.4/PB.376.5/PB.376.6/PB.376.7/PB.376.8/PB.376.9,PB.376.10
Scaffold1045	Alternative 3' splice site	1211022	1211077	+	Scaffold1045:1208631-1213038W	PB.376.10/PB.376.2/PB.376.8,PB.376.6
Scaffold1045	Alternative 3' splice site	1211022	1211036	+	Scaffold1045:1208631-1213038W	PB.376.10/PB.376.2/PB.376.8,PB.376.1/PB.376.3/PB.376.4/PB.376.5
Scaffold1045	Alternative 3' splice site	1211036	1211077	+	Scaffold1045:1208631-1213038W	PB.376.1/PB.376.3/PB.376.4/PB.376.5,PB.376.6
Scaffold1045	Intron retention	1211402	1211687	+	Scaffold1045:1208631-1213038W	PB.376.10/PB.376.5,PB.376.1/PB.376.2/PB.376.3/PB.376.4/PB.376.6/PB.376.8
Scaffold1045	Intron retention	1435343	1437267	+	Scaffold1045:1434988-1443770W	PB.380.3,PB.380.1
Scaffold1045	Alternative 3' splice site	1487376	1487403	+	Scaffold1045:1484487-1489026W	PB.383.1,PB.383.2
Scaffold1047	Intron retention	275111	275760	+	Scaffold1047:271918-276254W	PB.389.4,PB.389.1
Scaffold1047	Exon skipping	81249	81120	-	Scaffold1047:74951-82096C	PB.387.1/PB.387.2,PB.387.3
Scaffold1047	Alternative 5' splice site	76971	76933	-	Scaffold1047:74951-82096C	PB.387.2,PB.387.1/PB.387.3
Scaffold1047	Alternative 3' splice site	99818	99807	-	Scaffold1047:94356-101206C	PB.388.11/PB.388.3/PB.388.4/PB.388.6/PB.388.8,PB.388.10/PB.388.2/PB.388.5/PB.388.7/PB.388.9
Scaffold1047	Intron retention	98815	98372	-	Scaffold1047:94356-101206C	PB.388.10,PB.388.2/PB.388.3/PB.388.4/PB.388.5/PB.388.6/PB.388.7/PB.388.8/PB.388.9
Scaffold1047	Exon skipping	96663	96547	-	Scaffold1047:94356-101206C	PB.388.7,PB.388.10/PB.388.2/PB.388.3/PB.388.4/PB.388.5/PB.388.6/PB.388.8/PB.388.9
Scaffold1047	Alternative 5' splice site	96222	95218	-	Scaffold1047:94356-101206C	PB.388.2/PB.388.3/PB.388.6/PB.388.7,PB.388.8
Scaffold1047	Alternative 3' splice site	96111	95030	-	Scaffold1047:94356-101206C	PB.388.4,PB.388.2/PB.388.3/PB.388.6/PB.388.7
Scaffold1047	Intron retention	95218	95030	-	Scaffold1047:94356-101206C	PB.388.1/PB.388.10/PB.388.9,PB.388.8
Scaffold1047	Intron retention	96219	95832	-	Scaffold1047:94356-101206C	PB.388.1/PB.388.10/PB.388.9,PB.388.5
Scaffold1047	Intron retention	96222	95030	-	Scaffold1047:94356-101206C	PB.388.1/PB.388.10/PB.388.9,PB.388.2/PB.388.3/PB.388.6/PB.388.7
Scaffold1047	Intron retention	96222	96111	-	Scaffold1047:94356-101206C	PB.388.1/PB.388.10/PB.388.9,PB.388.4
Scaffold1047	Intron retention	291764	291157	-	Scaffold1047:260680-292271C	PB.390.7,PB.390.2
Scaffold1047	Intron retention	290696	289867	-	Scaffold1047:260680-292271C	PB.390.6,PB.390.1/PB.390.2/PB.390.3/PB.390.4/PB.390.7/PB.390.8
Scaffold1047	Intron retention	288877	288766	-	Scaffold1047:260680-292271C	PB.390.7,PB.390.1/PB.390.2/PB.390.3/PB.390.4/PB.390.6
Scaffold1047	Intron retention	966056	966012	-	Scaffold1047:960307-970196C	PB.399.1,PB.399.3
Scaffold1047	Intron retention	1027682	1027224	-	Scaffold1047:1023671-1030120C	PB.403.1,PB.403.3
Scaffold1047	Alternative 3' splice site	1024859	1024803	-	Scaffold1047:1023671-1030120C	PB.403.6,PB.403.3
Scaffold1048	Intron retention	490446	491433	+	Scaffold1048:489554-494570W	PB.412.2,PB.412.1
Scaffold1048	Intron retention	490446	491433	+	Scaffold1048:489554-494570W	PB.412.2,PB.412.3
Scaffold1048	Intron retention	493454	493788	+	Scaffold1048:489554-494570W	PB.412.3,PB.412.1
Scaffold1048	Intron retention	492659	494327	+	Scaffold1048:489554-494570W	PB.412.3,PB.412.2
Scaffold1048	Exon skipping	530951	531324	+	Scaffold1048:514745-589445W	PB.414.10,PB.414.7/PB.414.8/PB.414.9
Scaffold1048	Intron retention	533497	535776	+	Scaffold1048:514745-589445W	PB.414.10,PB.414.7/PB.414.8/PB.414.9
Scaffold1048	Intron retention	544426	544502	+	Scaffold1048:514745-589445W	PB.414.15,PB.414.12/PB.414.16
Scaffold1048	Intron retention	543468	544502	+	Scaffold1048:514745-589445W	PB.414.13,PB.414.12
Scaffold1048	Intron retention	540818	544756	+	Scaffold1048:514745-589445W	PB.414.14,PB.414.13
Scaffold1048	Alternative 3' splice site	1238412	1238541	+	Scaffold1048:1220800-2094808W	PB.425.6,PB.425.10/PB.425.4/PB.425.5/PB.425.8
Scaffold1048	Alternative 3' splice site	1238873	1239013	+	Scaffold1048:1220800-2094808W	PB.425.4/PB.425.6,PB.425.10
Scaffold1048	Exon skipping	1239013	1239427	+	Scaffold1048:1220800-2094808W	PB.425.5,PB.425.10
Scaffold1048	Exon skipping	1238873	1239427	+	Scaffold1048:1220800-2094808W	PB.425.5,PB.425.4/PB.425.6
Scaffold1048	Alternative 3' splice site	1407096	1407369	+	Scaffold1048:1220800-2094808W	PB.425.11,PB.425.12
Scaffold1048	Alternative 3' splice site	1408940	1408963	+	Scaffold1048:1220800-2094808W	PB.425.11/PB.425.12/PB.425.14,PB.425.13
Scaffold1048	Alternative 5' splice site	1409246	1409259	+	Scaffold1048:1220800-2094808W	PB.425.14,PB.425.11/PB.425.12/PB.425.13
Scaffold1048	Intron retention	2042373	2042557	+	Scaffold1048:1220800-2094808W	PB.425.19,PB.425.18/PB.425.20/PB.425.21
Scaffold1048	Exon skipping	2043265	2043384	+	Scaffold1048:1220800-2094808W	PB.425.20,PB.425.18/PB.425.19/PB.425.21
Scaffold1048	Alternative 3' splice site	2080805	2080827	+	Scaffold1048:1220800-2094808W	PB.425.25/PB.425.26/PB.425.28/PB.425.29,PB.425.27
Scaffold1048	Exon skipping	2081446	2081511	+	Scaffold1048:1220800-2094808W	PB.425.25/PB.425.26/PB.425.27/PB.425.28/PB.425.30,PB.425.29
Scaffold1048	Intron retention	2083582	2084525	+	Scaffold1048:1220800-2094808W	PB.425.27,PB.425.25/PB.425.26/PB.425.28/PB.425.29
Scaffold1048	Alternative 3' splice site	494110	494083	-	Scaffold1048:488475-496535C	PB.413.11/PB.413.14/PB.413.2/PB.413.4/PB.413.5/PB.413.9,PB.413.3
Scaffold1048	Intron retention	494327	494110	-	Scaffold1048:488475-496535C	PB.413.6,PB.413.11/PB.413.14/PB.413.2/PB.413.4/PB.413.5/PB.413.9
Scaffold1048	Intron retention	494327	494083	-	Scaffold1048:488475-496535C	PB.413.6,PB.413.3
Scaffold1048	Intron retention	493989	492657	-	Scaffold1048:488475-496535C	PB.413.7,PB.413.6
Scaffold1048	Intron retention	494327	492657	-	Scaffold1048:488475-496535C	PB.413.7,PB.413.11/PB.413.2/PB.413.4/PB.413.5/PB.413.9
Scaffold1048	Intron retention	494327	492657	-	Scaffold1048:488475-496535C	PB.413.7,PB.413.3
Scaffold1048	Alternative 3' splice site	491261	491223	-	Scaffold1048:488475-496535C	PB.413.11/PB.413.13/PB.413.2/PB.413.3/PB.413.9,PB.413.4/PB.413.5/PB.413.7
Scaffold1048	Intron retention	491433	490446	-	Scaffold1048:488475-496535C	PB.413.12,PB.413.11/PB.413.9
Scaffold1048	Intron retention	491433	490446	-	Scaffold1048:488475-496535C	PB.413.12,PB.413.4/PB.413.5/PB.413.7
Scaffold1048	Alternative 3' splice site	490246	490184	-	Scaffold1048:488475-496535C	PB.413.11/PB.413.12/PB.413.4/PB.413.7,PB.413.5/PB.413.9
Scaffold1048	Intron retention	490327	490246	-	Scaffold1048:488475-496535C	PB.413.13/PB.413.2/PB.413.3,PB.413.11/PB.413.4/PB.413.7
Scaffold1048	Intron retention	490327	490184	-	Scaffold1048:488475-496535C	PB.413.13/PB.413.2/PB.413.3,PB.413.5/PB.413.9
Scaffold1048	Intron retention	490327	490246	-	Scaffold1048:488475-496535C	PB.413.6,PB.413.12
Scaffold1048	Intron retention	491433	490446	-	Scaffold1048:488475-496535C	PB.413.6,PB.413.13/PB.413.2/PB.413.3
Scaffold1048	Intron retention	491433	490246	-	Scaffold1048:488475-496535C	PB.413.6,PB.413.11
Scaffold1048	Intron retention	491433	490246	-	Scaffold1048:488475-496535C	PB.413.6,PB.413.4/PB.413.7
Scaffold1048	Intron retention	491433	490184	-	Scaffold1048:488475-496535C	PB.413.6,PB.413.9
Scaffold1048	Intron retention	491433	490184	-	Scaffold1048:488475-496535C	PB.413.6,PB.413.5
Scaffold1048	Alternative 3' splice site	822802	822709	-	Scaffold1048:658436-840603C	PB.417.12,PB.417.10/PB.417.13/PB.417.9
Scaffold1048	Exon skipping	822709	822642	-	Scaffold1048:658436-840603C	PB.417.14/PB.417.15/PB.417.16/PB.417.8,PB.417.9
Scaffold1048	Exon skipping	822802	822642	-	Scaffold1048:658436-840603C	PB.417.14/PB.417.15/PB.417.16/PB.417.8,PB.417.12
Scaffold1048	Exon skipping	822709	822642	-	Scaffold1048:658436-840603C	PB.417.11,PB.417.10/PB.417.13
Scaffold1048	Alternative 3' splice site	822325	822318	-	Scaffold1048:658436-840603C	PB.417.12/PB.417.9,PB.417.10/PB.417.13
Scaffold1048	Alternative 3' splice site	822325	822318	-	Scaffold1048:658436-840603C	PB.417.14/PB.417.15/PB.417.16/PB.417.8,PB.417.11
Scaffold1048	Exon skipping	820567	820469	-	Scaffold1048:658436-840603C	PB.417.15,PB.417.10/PB.417.11/PB.417.12/PB.417.13/PB.417.14/PB.417.16/PB.417.8/PB.417.9
Scaffold1048	Intron retention	819258	819146	-	Scaffold1048:658436-840603C	PB.417.15,PB.417.14
Scaffold1048	Intron retention	819735	819327	-	Scaffold1048:658436-840603C	PB.417.13,PB.417.11/PB.417.12
Scaffold1048	Intron retention	1069676	1069604	-	Scaffold1048:1066923-1073689C	PB.423.2,PB.423.1
Scaffold1048	Exon skipping	1517608	1517029	-	Scaffold1048:1510645-1518699C	PB.426.15,PB.426.12/PB.426.13
Scaffold1048	Alternative 3' splice site	1713654	1713583	-	Scaffold1048:1705064-1713989C	PB.426.22/PB.426.24,PB.426.19/PB.426.21
Scaffold1048	Alternative 3' splice site	1711834	1711695	-	Scaffold1048:1705064-1713989C	PB.426.19/PB.426.21/PB.426.24,PB.426.22
Scaffold10485	Intron retention	214561	214651	+	Scaffold10485:207931-215045W	PB.427.3,PB.427.1
Scaffold1049	Intron retention	1235630	1235575	-	Scaffold1049:1215372-1239958C	PB.434.2/PB.434.3/PB.434.5,PB.434.1
Scaffold10492	Intron retention	249081	249206	+	Scaffold10492:235789-261257W	PB.440.10/PB.440.6,PB.440.9
Scaffold10492	Intron retention	587412	587494	+	Scaffold10492:586887-589801W	PB.443.2/PB.443.3/PB.443.5,PB.443.4
Scaffold10492	Exon skipping	589061	589200	+	Scaffold10492:586887-589801W	PB.443.2/PB.443.4,PB.443.6
Scaffold10492	Intron retention	588501	589374	+	Scaffold10492:586887-589801W	PB.443.5,PB.443.2
Scaffold105	Alternative 3' splice site	68282	66534	-	Scaffold105:61778-68976C	PB.448.1/PB.448.2/PB.448.5/PB.448.7,PB.448.6
Scaffold105	Exon skipping	68282	65939	-	Scaffold105:61778-68976C	PB.448.4,PB.448.1/PB.448.2/PB.448.5/PB.448.7
Scaffold105	Exon skipping	66534	65939	-	Scaffold105:61778-68976C	PB.448.4,PB.448.6
Scaffold105	Intron retention	64377	64295	-	Scaffold105:61778-68976C	PB.448.5/PB.448.8,PB.448.1/PB.448.3/PB.448.4/PB.448.6/PB.448.7
Scaffold105	Intron retention	64576	64308	-	Scaffold105:61778-68976C	PB.448.5/PB.448.8,PB.448.2
Scaffold105	Intron retention	63528	63154	-	Scaffold105:61778-68976C	PB.448.8,PB.448.7
Scaffold105	Exon skipping	550896	550677	-	Scaffold105:526811-562999C	PB.452.1/PB.452.4/PB.452.5/PB.452.6,PB.452.3
Scaffold105	Intron retention	885167	884979	-	Scaffold105:883308-889730C	PB.455.4,PB.455.1
Scaffold105	Intron retention	885873	885717	-	Scaffold105:883308-889730C	PB.455.4,PB.455.2
Scaffold1050	Alternative 5' splice site	34518	34640	+	Scaffold1050:31308-40538W	PB.456.3,PB.456.1/PB.456.2
Scaffold1050	Intron retention	34640	35969	+	Scaffold1050:31308-40538W	PB.456.4,PB.456.1/PB.456.2
Scaffold1050	Intron retention	34518	35969	+	Scaffold1050:31308-40538W	PB.456.4,PB.456.3
Scaffold1050	Intron retention	276964	277175	+	Scaffold1050:275411-280463W	PB.458.1,PB.458.3
Scaffold1050	Alternative 3' splice site	278617	279468	+	Scaffold1050:275411-280463W	PB.458.4,PB.458.5/PB.458.6
Scaffold1050	Alternative 5' splice site	279517	279541	+	Scaffold1050:275411-280463W	PB.458.5/PB.458.6,PB.458.1/PB.458.3/PB.458.7
Scaffold1050	Mutually exclusive exon	278617	279541	+	Scaffold1050:275411-280463W	PB.458.4,PB.458.1/PB.458.3/PB.458.7
Scaffold1050	Alternative 3' splice site	535401	535362	-	Scaffold1050:534198-548938C	PB.462.1,PB.462.2
Scaffold10509	Alternative 5' splice site	94653	94676	+	Scaffold10509:91210-98913W	PB.464.3,PB.464.1/PB.464.4/PB.464.5/PB.464.6/PB.464.8/PB.464.9
Scaffold10509	Intron retention	94676	94837	+	Scaffold10509:91210-98913W	PB.464.2,PB.464.1/PB.464.4/PB.464.5/PB.464.6/PB.464.8
Scaffold10509	Intron retention	94653	94837	+	Scaffold10509:91210-98913W	PB.464.2,PB.464.3
Scaffold10509	Alternative 5' splice site	96468	97244	+	Scaffold10509:91210-98913W	PB.464.1/PB.464.2/PB.464.3/PB.464.5/PB.464.6/PB.464.8/PB.464.9,PB.464.11
Scaffold10509	Intron retention	97503	97597	+	Scaffold10509:91210-98913W	PB.464.6/PB.464.8,PB.464.1
Scaffold10509	Intron retention	96468	97426	+	Scaffold10509:91210-98913W	PB.464.10,PB.464.6/PB.464.8
Scaffold10509	Intron retention	96468	97597	+	Scaffold10509:91210-98913W	PB.464.10,PB.464.1
Scaffold10509	Alternative 5' splice site	97800	97891	+	Scaffold10509:91210-98913W	PB.464.6/PB.464.8,PB.464.5
Scaffold10509	Intron retention	98059	98074	+	Scaffold10509:91210-98913W	PB.464.1/PB.464.10/PB.464.5/PB.464.8,PB.464.6
Scaffold10509	Intron retention	97800	98048	+	Scaffold10509:91210-98913W	PB.464.11/PB.464.12/PB.464.2/PB.464.3,PB.464.1
Scaffold10509	Intron retention	97891	98048	+	Scaffold10509:91210-98913W	PB.464.9,PB.464.5
Scaffold10509	Intron retention	97800	98048	+	Scaffold10509:91210-98913W	PB.464.9,PB.464.8
Scaffold10509	Intron retention	97800	98074	+	Scaffold10509:91210-98913W	PB.464.9,PB.464.6
Scaffold10509	Intron retention	97503	97597	+	Scaffold10509:91210-98913W	PB.464.9,PB.464.11/PB.464.2/PB.464.3
Scaffold10509	Intron retention	97503	98048	+	Scaffold10509:91210-98913W	PB.464.9,PB.464.1
Scaffold10509	Intron retention	97800	98048	+	Scaffold10509:91210-98913W	PB.464.4,PB.464.10
Scaffold10509	Intron retention	96466	97597	+	Scaffold10509:91210-98913W	PB.464.4,PB.464.12
Scaffold10509	Intron retention	96468	97426	+	Scaffold10509:91210-98913W	PB.464.4,PB.464.9
Scaffold10509	Intron retention	96468	98048	+	Scaffold10509:91210-98913W	PB.464.4,PB.464.5
Scaffold10509	Intron retention	96468	98048	+	Scaffold10509:91210-98913W	PB.464.4,PB.464.8
Scaffold10509	Intron retention	96468	98074	+	Scaffold10509:91210-98913W	PB.464.4,PB.464.6
Scaffold10509	Intron retention	96468	97597	+	Scaffold10509:91210-98913W	PB.464.4,PB.464.2/PB.464.3
Scaffold10509	Intron retention	97244	97597	+	Scaffold10509:91210-98913W	PB.464.4,PB.464.11
Scaffold10509	Intron retention	96468	98048	+	Scaffold10509:91210-98913W	PB.464.4,PB.464.1
Scaffold1051	Intron retention	160181	161328	+	Scaffold1051:155397-175502W	PB.468.11,PB.468.12
Scaffold1051	Exon skipping	161328	161446	+	Scaffold1051:155397-175502W	PB.468.14,PB.468.10/PB.468.12/PB.468.2/PB.468.4/PB.468.5/PB.468.6/PB.468.9
Scaffold1051	Intron retention	161055	161556	+	Scaffold1051:155397-175502W	PB.468.7,PB.468.8
Scaffold1051	Intron retention	160181	161556	+	Scaffold1051:155397-175502W	PB.468.7,PB.468.6
Scaffold1051	Intron retention	162069	163029	+	Scaffold1051:155397-175502W	PB.468.6/PB.468.8,PB.468.1/PB.468.10/PB.468.11/PB.468.12/PB.468.13/PB.468.14/PB.468.15/PB.468.16/PB.468.2/PB.468.5/PB.468.7/PB.468.9
Scaffold1051	Intron retention	168852	169860	+	Scaffold1051:155397-175502W	PB.468.10/PB.468.12/PB.468.15/PB.468.16/PB.468.18/PB.468.5/PB.468.9,PB.468.1
Scaffold1051	Intron retention	172940	173071	+	Scaffold1051:155397-175502W	PB.468.10/PB.468.15/PB.468.18,PB.468.12/PB.468.16/PB.468.9
Scaffold1051	Exon skipping	173274	173363	+	Scaffold1051:155397-175502W	PB.468.19,PB.468.12/PB.468.15/PB.468.16/PB.468.9
Scaffold1051	Intron retention	173363	173435	+	Scaffold1051:155397-175502W	PB.468.10,PB.468.12/PB.468.15/PB.468.9
Scaffold1051	Alternative 3' splice site	173364	173435	+	Scaffold1051:155397-175502W	PB.468.18,PB.468.19
Scaffold1051	Alternative 3' splice site	173274	173364	+	Scaffold1051:155397-175502W	PB.468.10,PB.468.18
Scaffold1051	Alternative 3' splice site	173274	173435	+	Scaffold1051:155397-175502W	PB.468.10,PB.468.19
Scaffold1051	Alternative 5' splice site	173539	173580	+	Scaffold1051:155397-175502W	PB.468.12/PB.468.15/PB.468.19/PB.468.9,PB.468.16
Scaffold1051	Alternative 5' splice site	174304	174399	+	Scaffold1051:155397-175502W	PB.468.19,PB.468.10/PB.468.15/PB.468.16/PB.468.18/PB.468.9
Scaffold1051	Intron retention	100090	98169	-	Scaffold1051:87204-100634C	PB.467.6,PB.467.5
Scaffold1051	Exon skipping	90938	90893	-	Scaffold1051:87204-100634C	PB.467.1,PB.467.4
Scaffold1051	Intron retention	91642	89706	-	Scaffold1051:87204-100634C	PB.467.2,PB.467.1
Scaffold1051	Intron retention	91642	89706	-	Scaffold1051:87204-100634C	PB.467.2,PB.467.4
Scaffold1051	Intron retention	282477	282376	-	Scaffold1051:276178-283087C	PB.470.2,PB.470.1
Scaffold1051	Alternative 3' splice site	477338	477298	-	Scaffold1051:460749-479442C	PB.472.1/PB.472.5,PB.472.3
Scaffold1051	Intron retention	477737	477044	-	Scaffold1051:460749-479442C	PB.472.7,PB.472.1/PB.472.5
Scaffold1051	Intron retention	477737	477044	-	Scaffold1051:460749-479442C	PB.472.7,PB.472.3
Scaffold1051	Alternative 3' splice site	476745	476730	-	Scaffold1051:460749-479442C	PB.472.6,PB.472.1/PB.472.3/PB.472.4/PB.472.5
Scaffold1051	Exon skipping	463003	462487	-	Scaffold1051:460749-479442C	PB.472.4/PB.472.5/PB.472.6,PB.472.1/PB.472.3
Scaffold1053	Exon skipping	874313	874391	+	Scaffold1053:872818-941041W	PB.486.1,PB.486.2/PB.486.4
Scaffold1053	Intron retention	878019	878063	+	Scaffold1053:872818-941041W	PB.486.6,PB.486.7
Scaffold1053	Intron retention	1050005	1050142	+	Scaffold1053:1049889-1082907W	PB.489.5,PB.489.6
Scaffold1053	Alternative 3' splice site	1051269	1051559	+	Scaffold1053:1049889-1082907W	PB.489.5,PB.489.7
Scaffold1053	Exon skipping	1052354	1052380	+	Scaffold1053:1049889-1082907W	PB.489.3/PB.489.4/PB.489.6/PB.489.8/PB.489.9,PB.489.10
Scaffold1053	Exon skipping	1051269	1051832	+	Scaffold1053:1049889-1082907W	PB.489.3/PB.489.4/PB.489.6/PB.489.8/PB.489.9,PB.489.5
Scaffold1053	Exon skipping	1051559	1051832	+	Scaffold1053:1049889-1082907W	PB.489.3/PB.489.4/PB.489.6/PB.489.8/PB.489.9,PB.489.7
Scaffold1053	Exon skipping	1051269	1052588	+	Scaffold1053:1049889-1082907W	PB.489.1,PB.489.5
Scaffold1053	Exon skipping	1059923	1077953	+	Scaffold1053:1049889-1082907W	PB.489.3,PB.489.10
Scaffold1053	Mutually exclusive exon	1053959	1077953	+	Scaffold1053:1049889-1082907W	PB.489.8,PB.489.10
Scaffold1053	Exon skipping	1077634	1077953	+	Scaffold1053:1049889-1082907W	PB.489.3,PB.489.5
Scaffold1053	Mutually exclusive exon	1053959	1077953	+	Scaffold1053:1049889-1082907W	PB.489.8,PB.489.5
Scaffold1053	Exon skipping	1053959	1077953	+	Scaffold1053:1049889-1082907W	PB.489.3,PB.489.9
Scaffold1053	Exon skipping	1053959	1054050	+	Scaffold1053:1049889-1082907W	PB.489.3,PB.489.8
Scaffold1053	Mutually exclusive exon	1052510	1077953	+	Scaffold1053:1049889-1082907W	PB.489.3,PB.489.1
Scaffold1053	Intron retention	1078316	1078493	+	Scaffold1053:1049889-1082907W	PB.489.1/PB.489.10/PB.489.5/PB.489.8/PB.489.9,PB.489.11/PB.489.3
Scaffold1053	Intron retention	1077723	1078274	+	Scaffold1053:1049889-1082907W	PB.489.4,PB.489.9
Scaffold1053	Alternative 3' splice site	1077574	1078274	+	Scaffold1053:1049889-1082907W	PB.489.6,PB.489.8
Scaffold1053	Intron retention	1078863	1080587	+	Scaffold1053:1049889-1082907W	PB.489.6,PB.489.1/PB.489.8
Scaffold10532	Alternative 5' splice site	71270	71325	+	Scaffold10532:71133-79936W	PB.490.1,PB.490.2
Scaffold1054	Intron retention	126101	126663	+	Scaffold1054:123450-130244W	PB.494.5,PB.494.1/PB.494.2/PB.494.3
Scaffold1054	Intron retention	126878	127936	+	Scaffold1054:123450-130244W	PB.494.4,PB.494.1/PB.494.3
Scaffold1054	Intron retention	128057	128346	+	Scaffold1054:123450-130244W	PB.494.2,PB.494.1/PB.494.5
Scaffold1054	Intron retention	128509	129401	+	Scaffold1054:123450-130244W	PB.494.3,PB.494.1/PB.494.4/PB.494.5
Scaffold1054	Alternative 3' splice site	333270	333314	+	Scaffold1054:330364-349578W	PB.498.2,PB.498.1
Scaffold1054	Intron retention	334590	334606	+	Scaffold1054:330364-349578W	PB.498.2,PB.498.1
Scaffold1054	Alternative 3' splice site	340152	340167	+	Scaffold1054:330364-349578W	PB.498.2,PB.498.4
Scaffold1054	Exon skipping	82648	82513	-	Scaffold1054:81411-91317C	PB.493.1/PB.493.4,PB.493.5
Scaffold1055	Alternative 3' splice site	221361	221237	-	Scaffold1055:209481-225206C	PB.507.1/PB.507.3/PB.507.5/PB.507.7,PB.507.10
Scaffold1055	Alternative 3' splice site	218519	218500	-	Scaffold1055:209481-225206C	PB.507.3,PB.507.10
Scaffold1055	Exon skipping	218500	218430	-	Scaffold1055:209481-225206C	PB.507.1,PB.507.10
Scaffold1055	Exon skipping	218519	218430	-	Scaffold1055:209481-225206C	PB.507.1,PB.507.3
Scaffold1055	Exon skipping	217757	217695	-	Scaffold1055:209481-225206C	PB.507.5/PB.507.7,PB.507.1
Scaffold1055	Exon skipping	218500	217695	-	Scaffold1055:209481-225206C	PB.507.5/PB.507.7,PB.507.10
Scaffold1055	Exon skipping	218519	217695	-	Scaffold1055:209481-225206C	PB.507.5/PB.507.7,PB.507.3
Scaffold1055	Exon skipping	221361	214970	-	Scaffold1055:209481-225206C	PB.507.6,PB.507.1
Scaffold1055	Exon skipping	221361	214970	-	Scaffold1055:209481-225206C	PB.507.6,PB.507.3
Scaffold1055	Exon skipping	221361	214970	-	Scaffold1055:209481-225206C	PB.507.6,PB.507.5/PB.507.7
Scaffold10551	Exon skipping	174652	174709	+	Scaffold10551:173072-179401W	PB.514.10/PB.514.2/PB.514.3/PB.514.5,PB.514.9
Scaffold10551	Alternative 3' splice site	174533	175318	+	Scaffold10551:173072-179401W	PB.514.1/PB.514.6/PB.514.7,PB.514.10/PB.514.2/PB.514.3/PB.514.5
Scaffold10551	Alternative 3' splice site	174533	175148	+	Scaffold10551:173072-179401W	PB.514.1/PB.514.6/PB.514.7,PB.514.11
Scaffold10551	Alternative 3' splice site	175148	175318	+	Scaffold10551:173072-179401W	PB.514.11,PB.514.10/PB.514.2/PB.514.3/PB.514.5
Scaffold10551	Alternative 3' splice site	176617	176635	+	Scaffold10551:173072-179401W	PB.514.2,PB.514.1
Scaffold10551	Intron retention	176407	176635	+	Scaffold10551:173072-179401W	PB.514.10/PB.514.11/PB.514.3/PB.514.7/PB.514.9,PB.514.1
Scaffold10551	Intron retention	176407	176617	+	Scaffold10551:173072-179401W	PB.514.10/PB.514.11/PB.514.3/PB.514.7/PB.514.9,PB.514.2
Scaffold10551	Intron retention	176733	176824	+	Scaffold10551:173072-179401W	PB.514.5/PB.514.6,PB.514.10/PB.514.11/PB.514.3/PB.514.9
Scaffold10551	Intron retention	176407	176824	+	Scaffold10551:173072-179401W	PB.514.5/PB.514.6,PB.514.1
Scaffold10551	Intron retention	176407	176824	+	Scaffold10551:173072-179401W	PB.514.5/PB.514.6,PB.514.2
Scaffold10551	Intron retention	177162	177319	+	Scaffold10551:173072-179401W	PB.514.12/PB.514.6,PB.514.1/PB.514.2/PB.514.9
Scaffold10551	Intron retention	176903	177319	+	Scaffold10551:173072-179401W	PB.514.7,PB.514.1/PB.514.2/PB.514.9
Scaffold10551	Exon skipping	177459	177503	+	Scaffold10551:173072-179401W	PB.514.2/PB.514.9,PB.514.1/PB.514.6
Scaffold10551	Intron retention	177372	177593	+	Scaffold10551:173072-179401W	PB.514.3,PB.514.2/PB.514.9
Scaffold10551	Intron retention	177372	177593	+	Scaffold10551:173072-179401W	PB.514.3,PB.514.1
Scaffold10551	Exon skipping	174533	177669	+	Scaffold10551:173072-179401W	PB.514.4,PB.514.6
Scaffold10551	Exon skipping	175318	177669	+	Scaffold10551:173072-179401W	PB.514.4,PB.514.3
Scaffold10551	Exon skipping	174652	177669	+	Scaffold10551:173072-179401W	PB.514.4,PB.514.9
Scaffold10551	Exon skipping	175318	177669	+	Scaffold10551:173072-179401W	PB.514.4,PB.514.2
Scaffold10551	Exon skipping	174533	177669	+	Scaffold10551:173072-179401W	PB.514.4,PB.514.1
Scaffold10551	Intron retention	177503	177879	+	Scaffold10551:173072-179401W	PB.514.12/PB.514.7,PB.514.1/PB.514.6
Scaffold10551	Intron retention	177372	177879	+	Scaffold10551:173072-179401W	PB.514.10/PB.514.11/PB.514.5,PB.514.6
Scaffold10551	Intron retention	177372	177459	+	Scaffold10551:173072-179401W	PB.514.10/PB.514.11/PB.514.5,PB.514.12
Scaffold10551	Intron retention	177162	177879	+	Scaffold10551:173072-179401W	PB.514.10/PB.514.11/PB.514.5,PB.514.3
Scaffold10551	Intron retention	177162	177879	+	Scaffold10551:173072-179401W	PB.514.10/PB.514.11/PB.514.5,PB.514.2/PB.514.9
Scaffold10551	Intron retention	177162	177879	+	Scaffold10551:173072-179401W	PB.514.10/PB.514.11/PB.514.5,PB.514.1
Scaffold10551	Intron retention	176903	177006	+	Scaffold10551:173072-179401W	PB.514.8,PB.514.5
Scaffold10551	Intron retention	176903	177879	+	Scaffold10551:173072-179401W	PB.514.8,PB.514.6
Scaffold10551	Intron retention	176733	177459	+	Scaffold10551:173072-179401W	PB.514.8,PB.514.7
Scaffold10551	Intron retention	176733	177006	+	Scaffold10551:173072-179401W	PB.514.8,PB.514.10/PB.514.11
Scaffold10551	Intron retention	176733	177879	+	Scaffold10551:173072-179401W	PB.514.8,PB.514.3
Scaffold10551	Intron retention	176733	177879	+	Scaffold10551:173072-179401W	PB.514.8,PB.514.9
Scaffold10551	Intron retention	176407	177879	+	Scaffold10551:173072-179401W	PB.514.8,PB.514.2
Scaffold10551	Intron retention	176407	177879	+	Scaffold10551:173072-179401W	PB.514.8,PB.514.1
Scaffold10551	Intron retention	54261	52360	-	Scaffold10551:50207-56866C	PB.510.1,PB.510.2
Scaffold10551	Exon skipping	107944	107807	-	Scaffold10551:105062-111719C	PB.513.2,PB.513.1/PB.513.3
Scaffold1058	Intron retention	150895	151045	+	Scaffold1058:147650-164106W	PB.518.2/PB.518.4,PB.518.1
Scaffold1058	Intron retention	150472	151045	+	Scaffold1058:147650-164106W	PB.518.3,PB.518.1
Scaffold1058	Intron retention	150472	150558	+	Scaffold1058:147650-164106W	PB.518.3,PB.518.2/PB.518.4
Scaffold10581	Intron retention	175714	175514	-	Scaffold10581:171447-177702C	PB.520.4,PB.520.1/PB.520.3
Scaffold10585	Exon skipping	167417	167202	-	Scaffold10585:153221-173792C	PB.522.4,PB.522.1/PB.522.2/PB.522.3/PB.522.6
Scaffold10585	Exon skipping	154734	154486	-	Scaffold10585:153221-173792C	PB.522.3/PB.522.4,PB.522.1
Scaffold1059	Exon skipping	1247492	1248350	+	Scaffold1059:1228424-1248828W	PB.537.1,PB.537.5
Scaffold1059	Exon skipping	778478	778410	-	Scaffold1059:774475-779362C	PB.533.2,PB.533.1/PB.533.4/PB.533.5
Scaffold1059	Intron retention	777800	776913	-	Scaffold1059:774475-779362C	PB.533.1/PB.533.3,PB.533.2
Scaffold1059	Intron retention	778096	776913	-	Scaffold1059:774475-779362C	PB.533.5,PB.533.4
Scaffold1059	Intron retention	778026	777922	-	Scaffold1059:774475-779362C	PB.533.5,PB.533.1
Scaffold1059	Intron retention	778026	776913	-	Scaffold1059:774475-779362C	PB.533.5,PB.533.2
Scaffold1059	Alternative 5' splice site	2003639	2003204	-	Scaffold1059:1995876-2007633C	PB.546.2,PB.546.3
Scaffold1059	Intron retention	2003639	2003052	-	Scaffold1059:1995876-2007633C	PB.546.1,PB.546.2
Scaffold1059	Intron retention	2003204	2003052	-	Scaffold1059:1995876-2007633C	PB.546.1,PB.546.3
Scaffold1059	Alternative 5' splice site	2279562	2278268	-	Scaffold1059:2275445-2285639C	PB.548.1/PB.548.3,PB.548.2
Scaffold1059	Intron retention	2279562	2278105	-	Scaffold1059:2275445-2285639C	PB.548.4,PB.548.1/PB.548.3
Scaffold1059	Intron retention	2278268	2278105	-	Scaffold1059:2275445-2285639C	PB.548.4,PB.548.2
Scaffold1059	Intron retention	2278273	2278189	-	Scaffold1059:2275445-2285639C	PB.548.4,PB.548.5
Scaffold10592	Intron retention	212071	211150	-	Scaffold10592:203500-214332C	PB.560.2,PB.560.1
Scaffold106	Alternative 3' splice site	531067	531233	+	Scaffold106:338756-877097W	PB.564.3/PB.564.7/PB.564.8,PB.564.5
Scaffold106	Exon skipping	536278	536369	+	Scaffold106:338756-877097W	PB.564.3/PB.564.6/PB.564.7/PB.564.8,PB.564.5
Scaffold106	Intron retention	542642	542768	+	Scaffold106:338756-877097W	PB.564.8,PB.564.3/PB.564.5/PB.564.6
Scaffold106	Exon skipping	542114	542970	+	Scaffold106:338756-877097W	PB.564.7,PB.564.3/PB.564.5/PB.564.6
Scaffold106	Exon skipping	542114	542970	+	Scaffold106:338756-877097W	PB.564.7,PB.564.8
Scaffold106	Intron retention	734642	734738	+	Scaffold106:338756-877097W	PB.564.20/PB.564.21,PB.564.19
Scaffold106	Intron retention	735802	735902	+	Scaffold106:338756-877097W	PB.564.23/PB.564.25,PB.564.10/PB.564.12/PB.564.13/PB.564.17/PB.564.18/PB.564.19/PB.564.20/PB.564.21/PB.564.22/PB.564.24
Scaffold106	Alternative 5' splice site	735961	736002	+	Scaffold106:338756-877097W	PB.564.15,PB.564.10/PB.564.12/PB.564.13/PB.564.17/PB.564.18/PB.564.19/PB.564.20/PB.564.21/PB.564.22/PB.564.24
Scaffold106	Intron retention	737587	737671	+	Scaffold106:338756-877097W	PB.564.18,PB.564.10/PB.564.12/PB.564.14/PB.564.15/PB.564.19/PB.564.21/PB.564.22/PB.564.24/PB.564.26
Scaffold106	Exon skipping	737909	738055	+	Scaffold106:338756-877097W	PB.564.10/PB.564.14/PB.564.15/PB.564.18/PB.564.19/PB.564.21/PB.564.22/PB.564.24/PB.564.26,PB.564.12
Scaffold106	Intron retention	737784	738593	+	Scaffold106:338756-877097W	PB.564.13,PB.564.10/PB.564.14/PB.564.15/PB.564.19/PB.564.21/PB.564.22/PB.564.24/PB.564.26
Scaffold106	Intron retention	737784	738593	+	Scaffold106:338756-877097W	PB.564.13,PB.564.12
Scaffold106	Alternative 3' splice site	740842	740858	+	Scaffold106:338756-877097W	PB.564.10/PB.564.12/PB.564.13/PB.564.15/PB.564.18/PB.564.19/PB.564.22/PB.564.24/PB.564.26,PB.564.14
Scaffold106	Intron retention	758940	759169	+	Scaffold106:338756-877097W	PB.564.27/PB.564.29,PB.564.28
Scaffold106	Intron retention	760597	760685	+	Scaffold106:338756-877097W	PB.564.29,PB.564.27/PB.564.28
Scaffold106	Exon skipping	827031	826972	-	Scaffold106:821648-829256C	PB.565.5,PB.565.7
Scaffold106	Alternative 3' splice site	825069	825046	-	Scaffold106:821648-829256C	PB.565.7,PB.565.8
Scaffold106	Exon skipping	878952	878893	-	Scaffold106:866896-881051C	PB.565.11,PB.565.12
Scaffold1060	Alternative 3' splice site	85209	85314	+	Scaffold1060:84482-110966W	PB.570.1/PB.570.10/PB.570.5/PB.570.7/PB.570.8,PB.570.3
Scaffold1060	Intron retention	85427	86149	+	Scaffold1060:84482-110966W	PB.570.2,PB.570.1/PB.570.10/PB.570.5/PB.570.7/PB.570.8
Scaffold1060	Intron retention	87067	87410	+	Scaffold1060:84482-110966W	PB.570.4,PB.570.5
Scaffold1060	Intron retention	87067	87410	+	Scaffold1060:84482-110966W	PB.570.11,PB.570.3
Scaffold1060	Exon skipping	87410	87489	+	Scaffold1060:84482-110966W	PB.570.8,PB.570.5
Scaffold1060	Alternative 5' splice site	87067	87489	+	Scaffold1060:84482-110966W	PB.570.8,PB.570.4
Scaffold1060	Alternative 3' splice site	89180	89202	+	Scaffold1060:84482-110966W	PB.570.10,PB.570.7
Scaffold1060	Intron retention	257770	257822	+	Scaffold1060:257178-300247W	PB.573.4,PB.573.5
Scaffold1060	Alternative 5' splice site	932238	932261	+	Scaffold1060:922945-932913W	PB.578.2,PB.578.1
Scaffold1060	Exon skipping	422111	421782	-	Scaffold1060:418665-422881C	PB.574.4,PB.574.1/PB.574.2
Scaffold10603	Alternative 5' splice site	279031	279074	+	Scaffold10603:277146-307935W	PB.579.7,PB.579.1/PB.579.2/PB.579.3/PB.579.4/PB.579.5/PB.579.6/PB.579.8
Scaffold10603	Exon skipping	281234	281352	+	Scaffold10603:277146-307935W	PB.579.1/PB.579.3,PB.579.2/PB.579.4/PB.579.5/PB.579.6/PB.579.7/PB.579.8
Scaffold10603	Alternative 3' splice site	285557	285654	+	Scaffold10603:277146-307935W	PB.579.2,PB.579.1
Scaffold10603	Alternative 3' splice site	285602	285654	+	Scaffold10603:277146-307935W	PB.579.3/PB.579.4/PB.579.5/PB.579.6/PB.579.7/PB.579.8,PB.579.1
Scaffold10603	Alternative 3' splice site	285557	285602	+	Scaffold10603:277146-307935W	PB.579.2,PB.579.3/PB.579.4/PB.579.5/PB.579.6/PB.579.7/PB.579.8
Scaffold10603	Intron retention	287352	287473	+	Scaffold10603:277146-307935W	PB.579.7,PB.579.1/PB.579.2/PB.579.3/PB.579.4/PB.579.5/PB.579.6
Scaffold10603	Intron retention	287352	288099	+	Scaffold10603:277146-307935W	PB.579.8,PB.579.2/PB.579.3/PB.579.4
Scaffold10603	Intron retention	287535	288099	+	Scaffold10603:277146-307935W	PB.579.8,PB.579.7
Scaffold10603	Intron retention	306760	306888	+	Scaffold10603:277146-307935W	PB.579.1,PB.579.5/PB.579.6
Scaffold10603	Exon skipping	440222	440257	+	Scaffold10603:435821-453648W	PB.583.5,PB.583.1/PB.583.2/PB.583.3/PB.583.4/PB.583.6
Scaffold10603	Alternative 5' splice site	448896	449472	+	Scaffold10603:435821-453648W	PB.583.1/PB.583.4/PB.583.5,PB.583.3
Scaffold10603	Intron retention	448896	450216	+	Scaffold10603:435821-453648W	PB.583.6,PB.583.1/PB.583.4/PB.583.5
Scaffold10603	Intron retention	461692	461969	+	Scaffold10603:455849-464553W	PB.584.4,PB.584.1/PB.584.2
Scaffold10603	Intron retention	462259	462844	+	Scaffold10603:455849-464553W	PB.584.4,PB.584.1/PB.584.2
Scaffold10603	Intron retention	469267	468817	-	Scaffold10603:466096-471253C	PB.586.2,PB.586.1/PB.586.4
Scaffold10603	Intron retention	469267	468801	-	Scaffold10603:466096-471253C	PB.586.2,PB.586.3
Scaffold10603	Alternative 3' splice site	467991	467959	-	Scaffold10603:466096-471253C	PB.586.1/PB.586.3,PB.586.4
Scaffold1062	Alternative 3' splice site	53481	53515	+	Scaffold1062:51816-62064W	PB.587.2,PB.587.1
Scaffold1062	Intron retention	58104	58255	+	Scaffold1062:51816-62064W	PB.587.2,PB.587.1
Scaffold1062	Alternative 5' splice site	196593	196222	-	Scaffold1062:173234-205951C	PB.588.1/PB.588.2,PB.588.3
Scaffold1065	Alternative 3' splice site	1786530	1786763	+	Scaffold1065:1785023-1789978W	PB.611.2,PB.611.3
Scaffold1065	Alternative 3' splice site	1786530	1786777	+	Scaffold1065:1785023-1789978W	PB.611.2,PB.611.4
Scaffold1065	Alternative 3' splice site	1786763	1786777	+	Scaffold1065:1785023-1789978W	PB.611.3,PB.611.4
Scaffold1065	Exon skipping	1501439	1501266	-	Scaffold1065:1494027-1503267C	PB.608.3,PB.608.1/PB.608.4
Scaffold1065	Alternative 5' splice site	1696532	1695990	-	Scaffold1065:1676759-1696852C	PB.610.2,PB.610.3
Scaffold1065	Intron retention	1678207	1677210	-	Scaffold1065:1676759-1696852C	PB.610.3,PB.610.2
Scaffold1066	Alternative 5' splice site	88571	88597	+	Scaffold1066:86200-99228W	PB.614.2,PB.614.1/PB.614.3/PB.614.4/PB.614.5
Scaffold1066	Intron retention	54851	54027	-	Scaffold1066:53522-54964C	PB.612.3,PB.612.2
Scaffold1066	Alternative 3' splice site	97463	97353	-	Scaffold1066:92472-99168C	PB.615.1/PB.615.3/PB.615.4/PB.615.5,PB.615.2
Scaffold1066	Intron retention	97763	97463	-	Scaffold1066:92472-99168C	PB.615.6,PB.615.1/PB.615.3/PB.615.4/PB.615.5
Scaffold1066	Intron retention	97763	97353	-	Scaffold1066:92472-99168C	PB.615.6,PB.615.2
Scaffold1066	Alternative 3' splice site	94562	94531	-	Scaffold1066:92472-99168C	PB.615.1/PB.615.2/PB.615.3/PB.615.6,PB.615.5
Scaffold1066	Intron retention	95384	94337	-	Scaffold1066:92472-99168C	PB.615.4,PB.615.1/PB.615.2/PB.615.3/PB.615.6
Scaffold1066	Intron retention	95384	94337	-	Scaffold1066:92472-99168C	PB.615.4,PB.615.5
Scaffold1066	Intron retention	227050	226602	-	Scaffold1066:194674-230314C	PB.619.2,PB.619.3/PB.619.6
Scaffold1066	Intron retention	227746	227114	-	Scaffold1066:194674-230314C	PB.619.1,PB.619.2
Scaffold1066	Intron retention	227746	226602	-	Scaffold1066:194674-230314C	PB.619.1,PB.619.3/PB.619.6
Scaffold1066	Intron retention	197895	197185	-	Scaffold1066:194674-230314C	PB.619.1,PB.619.2/PB.619.3
Scaffold1067	Exon skipping	76695	76823	+	Scaffold1067:71103-78107W	PB.626.5,PB.626.1
Scaffold1067	Intron retention	815220	815686	+	Scaffold1067:814885-862210W	PB.630.1/PB.630.3/PB.630.4/PB.630.5/PB.630.6/PB.630.7,PB.630.2
Scaffold1067	Exon skipping	826785	826988	+	Scaffold1067:814885-862210W	PB.630.4/PB.630.6/PB.630.7,PB.630.1/PB.630.2/PB.630.3/PB.630.5
Scaffold1067	Exon skipping	851801	851936	+	Scaffold1067:814885-862210W	PB.630.1/PB.630.2/PB.630.7,PB.630.3
Scaffold1067	Intron retention	960390	961041	+	Scaffold1067:957657-962490W	PB.634.3,PB.634.1/PB.634.2
Scaffold1067	Intron retention	1128327	1128514	+	Scaffold1067:1087816-1131822W	PB.637.7,PB.637.8
Scaffold1067	Intron retention	1180466	1180555	+	Scaffold1067:1174923-1182981W	PB.639.2,PB.639.1
Scaffold1067	Intron retention	1181075	1181148	+	Scaffold1067:1174923-1182981W	PB.639.1,PB.639.2
Scaffold1067	Intron retention	1837675	1837784	+	Scaffold1067:1837275-1852151W	PB.650.2,PB.650.3
Scaffold1067	Intron retention	1847918	1848074	+	Scaffold1067:1837275-1852151W	PB.650.7,PB.650.1/PB.650.3/PB.650.4/PB.650.6
Scaffold1067	Intron retention	1848301	1848618	+	Scaffold1067:1837275-1852151W	PB.650.4,PB.650.1/PB.650.3/PB.650.6/PB.650.7
Scaffold1067	Alternative 3' splice site	1135662	1135623	-	Scaffold1067:1132346-1144386C	PB.638.1,PB.638.2
Scaffold1067	Alternative 5' splice site	1244107	1244077	-	Scaffold1067:1240579-1244501C	PB.641.6,PB.641.5
Scaffold1067	Alternative 5' splice site	1574672	1574191	-	Scaffold1067:1570487-1576380C	PB.642.1,PB.642.2
Scaffold1067	Intron retention	1679321	1679152	-	Scaffold1067:1677256-1680919C	PB.647.1,PB.647.2
Scaffold1067	Intron retention	1766165	1766066	-	Scaffold1067:1756113-1773061C	PB.649.5,PB.649.1
Scaffold10722	Alternative 3' splice site	741443	742097	+	Scaffold10722:729015-745742W	PB.658.7,PB.658.2/PB.658.3
Scaffold10722	Alternative 3' splice site	78043	77980	-	Scaffold10722:76931-88655C	PB.651.1/PB.651.3,PB.651.2
Scaffold10722	Intron retention	744655	742391	-	Scaffold10722:741266-745592C	PB.659.2,PB.659.1
Scaffold1073	Alternative 3' splice site	450626	450655	+	Scaffold1073:330767-592661W	PB.662.6/PB.662.8,PB.662.10/PB.662.11/PB.662.7/PB.662.9
Scaffold1073	Exon skipping	452038	454336	+	Scaffold1073:330767-592661W	PB.662.9,PB.662.10/PB.662.11
Scaffold1073	Alternative 3' splice site	504221	504272	+	Scaffold1073:330767-592661W	PB.662.16/PB.662.17/PB.662.18,PB.662.19
Scaffold1073	Exon skipping	505745	505917	+	Scaffold1073:330767-592661W	PB.662.16/PB.662.17/PB.662.19,PB.662.18
Scaffold1073	Exon skipping	572243	572317	+	Scaffold1073:330767-592661W	PB.662.2/PB.662.21,PB.662.24
Scaffold1073	Exon skipping	569962	570036	+	Scaffold1073:330767-592661W	PB.662.26,PB.662.2/PB.662.21
Scaffold1073	Exon skipping	569962	572317	+	Scaffold1073:330767-592661W	PB.662.26,PB.662.24
Scaffold1073	Exon skipping	580096	580170	+	Scaffold1073:330767-592661W	PB.662.26,PB.662.22
Scaffold1073	Exon skipping	580983	581057	+	Scaffold1073:330767-592661W	PB.662.2/PB.662.21/PB.662.24,PB.662.26
Scaffold1073	Mutually exclusive exon	573124	581057	+	Scaffold1073:330767-592661W	PB.662.2/PB.662.21,PB.662.1/PB.662.23/PB.662.25
Scaffold1073	Exon skipping	580983	583263	+	Scaffold1073:330767-592661W	PB.662.20,PB.662.1/PB.662.23/PB.662.25
Scaffold1073	Exon skipping	587394	588423	+	Scaffold1073:330767-592661W	PB.662.1/PB.662.2/PB.662.21/PB.662.23/PB.662.24/PB.662.26/PB.662.28,PB.662.20
Scaffold1073	Intron retention	1007880	1007803	-	Scaffold1073:1005292-1027224C	PB.668.2,PB.668.1/PB.668.3
Scaffold1074	Alternative 5' splice site	914700	913722	-	Scaffold1074:912232-933157C	PB.678.1,PB.678.2
Scaffold1074	Alternative 5' splice site	1236740	1236730	-	Scaffold1074:1181792-1238416C	PB.682.8,PB.682.3
Scaffold1074	Intron retention	1236730	1236627	-	Scaffold1074:1181792-1238416C	PB.682.1/PB.682.11/PB.682.2/PB.682.4/PB.682.7/PB.682.9,PB.682.3
Scaffold1074	Intron retention	1236740	1236627	-	Scaffold1074:1181792-1238416C	PB.682.1/PB.682.11/PB.682.2/PB.682.4/PB.682.7/PB.682.9,PB.682.8
Scaffold1074	Alternative 3' splice site	1236812	1236627	-	Scaffold1074:1181792-1238416C	PB.682.9,PB.682.5
Scaffold1074	Alternative 3' splice site	1236812	1236809	-	Scaffold1074:1181792-1238416C	PB.682.1/PB.682.11/PB.682.2/PB.682.4/PB.682.7,PB.682.10
Scaffold1074	Alternative 5' splice site	1212507	1212487	-	Scaffold1074:1181792-1238416C	PB.682.4,PB.682.1/PB.682.10/PB.682.2/PB.682.3/PB.682.5/PB.682.7/PB.682.8/PB.682.9
Scaffold1074	Exon skipping	1190271	1190152	-	Scaffold1074:1181792-1238416C	PB.682.4,PB.682.1/PB.682.2/PB.682.3/PB.682.5/PB.682.7/PB.682.8
Scaffold1074	Exon skipping	1185216	1185117	-	Scaffold1074:1181792-1238416C	PB.682.2/PB.682.3/PB.682.4/PB.682.8,PB.682.1/PB.682.5/PB.682.7
Scaffold10750	Intron retention	430264	429029	-	Scaffold10750:428113-433487C	PB.690.3,PB.690.2
Scaffold1076	Intron retention	1013913	1014773	+	Scaffold1076:1013596-1015762W	PB.700.2,PB.700.1
Scaffold1076	Intron retention	1015649	1015660	+	Scaffold1076:1013596-1015762W	PB.700.2,PB.700.1
Scaffold1076	Alternative 3' splice site	1145987	1146041	+	Scaffold1076:1144625-1508878W	PB.702.1/PB.702.3/PB.702.4/PB.702.5/PB.702.6,PB.702.2
Scaffold1076	Mutually exclusive exon	1159160	1164873	+	Scaffold1076:1144625-1508878W	PB.702.1/PB.702.2/PB.702.5/PB.702.6,PB.702.3
Scaffold1076	Alternative 5' splice site	1189095	1191077	+	Scaffold1076:1144625-1508878W	PB.702.1/PB.702.2/PB.702.5/PB.702.9,PB.702.3
Scaffold1076	Alternative 5' splice site	1558474	1558537	+	Scaffold1076:1555574-1560597W	PB.705.1/PB.705.2,PB.705.3
Scaffold1076	Intron retention	1765456	1766652	+	Scaffold1076:1764766-1773742W	PB.711.8,PB.711.1/PB.711.6
Scaffold1076	Exon skipping	1766652	1766918	+	Scaffold1076:1764766-1773742W	PB.711.2,PB.711.1/PB.711.6/PB.711.9
Scaffold1076	Intron retention	1766715	1767110	+	Scaffold1076:1764766-1773742W	PB.711.3/PB.711.5/PB.711.7,PB.711.8
Scaffold1076	Intron retention	1765456	1767110	+	Scaffold1076:1764766-1773742W	PB.711.3/PB.711.5/PB.711.7,PB.711.1/PB.711.6
Scaffold1076	Intron retention	1765456	1767110	+	Scaffold1076:1764766-1773742W	PB.711.3/PB.711.5/PB.711.7,PB.711.2
Scaffold1076	Exon skipping	1768291	1768398	+	Scaffold1076:1764766-1773742W	PB.711.9,PB.711.1/PB.711.6/PB.711.7/PB.711.8
Scaffold1076	Intron retention	1768398	1768691	+	Scaffold1076:1764766-1773742W	PB.711.2/PB.711.3/PB.711.5,PB.711.1/PB.711.6/PB.711.7/PB.711.8
Scaffold1076	Alternative 3' splice site	1768291	1768691	+	Scaffold1076:1764766-1773742W	PB.711.2/PB.711.3/PB.711.5,PB.711.9
Scaffold1076	Alternative 3' splice site	1769431	1769444	+	Scaffold1076:1764766-1773742W	PB.711.2/PB.711.3/PB.711.6/PB.711.7/PB.711.9,PB.711.1/PB.711.5/PB.711.8
Scaffold1076	Exon skipping	1771240	1771373	+	Scaffold1076:1764766-1773742W	PB.711.1/PB.711.3/PB.711.7,PB.711.2/PB.711.5/PB.711.6/PB.711.8/PB.711.9
Scaffold1076	Intron retention	1893582	1893681	+	Scaffold1076:1891542-1909935W	PB.712.2,PB.712.1
Scaffold1076	Exon skipping	2154167	2154388	+	Scaffold1076:2152547-2175484W	PB.719.3,PB.719.1/PB.719.2/PB.719.4
Scaffold1076	Exon skipping	210795	210744	-	Scaffold1076:206489-211050C	PB.694.2,PB.694.1
Scaffold1076	Alternative 5' splice site	352805	352784	-	Scaffold1076:262278-370614C	PB.696.1/PB.696.10/PB.696.12/PB.696.2/PB.696.3/PB.696.4,PB.696.11
Scaffold1076	Exon skipping	266360	266293	-	Scaffold1076:262278-370614C	PB.696.1/PB.696.4/PB.696.5/PB.696.6/PB.696.7,PB.696.2
Scaffold1076	Exon skipping	264446	264312	-	Scaffold1076:262278-370614C	PB.696.1/PB.696.2/PB.696.4,PB.696.6
Scaffold1076	Intron retention	1569850	1569547	-	Scaffold1076:1561393-1576875C	PB.706.4,PB.706.1/PB.706.3
Scaffold1076	Intron retention	2033950	2033867	-	Scaffold1076:2030925-2036669C	PB.717.1/PB.717.2/PB.717.5/PB.717.7,PB.717.6/PB.717.8
Scaffold1076	Alternative 3' splice site	2033602	2033472	-	Scaffold1076:2030925-2036669C	PB.717.1/PB.717.2/PB.717.6,PB.717.5/PB.717.7/PB.717.8
Scaffold1076	Intron retention	2032898	2032814	-	Scaffold1076:2030925-2036669C	PB.717.7,PB.717.1/PB.717.2/PB.717.5/PB.717.6/PB.717.8
Scaffold1076	Intron retention	2190974	2190013	-	Scaffold1076:2187428-2191332C	PB.721.1,PB.721.2/PB.721.3/PB.721.4
Scaffold1076	Alternative 3' splice site	2188669	2188660	-	Scaffold1076:2187428-2191332C	PB.721.4,PB.721.3
Scaffold1076	Intron retention	2188802	2188660	-	Scaffold1076:2187428-2191332C	PB.721.2,PB.721.3
Scaffold1076	Intron retention	2188802	2188669	-	Scaffold1076:2187428-2191332C	PB.721.2,PB.721.4
Scaffold1076	Exon skipping	2188419	2188351	-	Scaffold1076:2187428-2191332C	PB.721.3/PB.721.4,PB.721.2
Scaffold1076	Intron retention	2600425	2600335	-	Scaffold1076:2589332-2603337C	PB.731.2/PB.731.3/PB.731.4,PB.731.1/PB.731.5
Scaffold1076	Alternative 3' splice site	2599975	2599281	-	Scaffold1076:2589332-2603337C	PB.731.1,PB.731.2/PB.731.3/PB.731.5
Scaffold1076	Intron retention	2600055	2599975	-	Scaffold1076:2589332-2603337C	PB.731.4,PB.731.1
Scaffold1076	Intron retention	2600055	2599281	-	Scaffold1076:2589332-2603337C	PB.731.4,PB.731.2/PB.731.3/PB.731.5
Scaffold1076	Intron retention	2598247	2598165	-	Scaffold1076:2589332-2603337C	PB.731.3/PB.731.4/PB.731.5,PB.731.1
Scaffold1076	Exon skipping	2598493	2598095	-	Scaffold1076:2589332-2603337C	PB.731.2,PB.731.1
Scaffold1076	Exon skipping	2598493	2598095	-	Scaffold1076:2589332-2603337C	PB.731.2,PB.731.3/PB.731.4/PB.731.5
Scaffold1077	Alternative 3' splice site	124409	124430	+	Scaffold1077:123690-198574W	PB.740.4,PB.740.1/PB.740.2/PB.740.3/PB.740.5
Scaffold1077	Intron retention	129544	129644	+	Scaffold1077:123690-198574W	PB.740.3,PB.740.1/PB.740.2/PB.740.4/PB.740.5/PB.740.6/PB.740.7
Scaffold1077	Alternative 5' splice site	444390	444473	+	Scaffold1077:440172-451108W	PB.749.3,PB.749.1/PB.749.2
Scaffold1077	Alternative 3' splice site	535132	535214	+	Scaffold1077:534396-538426W	PB.755.4,PB.755.1
Scaffold1077	Exon skipping	535214	535251	+	Scaffold1077:534396-538426W	PB.755.2/PB.755.3,PB.755.1
Scaffold1077	Exon skipping	535132	535251	+	Scaffold1077:534396-538426W	PB.755.2/PB.755.3,PB.755.4
Scaffold1077	Intron retention	748598	749392	+	Scaffold1077:745625-750195W	PB.763.2,PB.763.1
Scaffold1077	Intron retention	793243	793342	+	Scaffold1077:780753-794139W	PB.767.2,PB.767.1
Scaffold1077	Intron retention	986984	987659	+	Scaffold1077:986347-998096W	PB.775.3,PB.775.1/PB.775.2
Scaffold1077	Intron retention	988119	988848	+	Scaffold1077:986347-998096W	PB.775.2/PB.775.4,PB.775.1/PB.775.3
Scaffold1077	Intron retention	167279	166731	-	Scaffold1077:165889-173559C	PB.741.4,PB.741.3
Scaffold1077	Alternative 5' splice site	211516	211393	-	Scaffold1077:203194-211694C	PB.743.4,PB.743.2
Scaffold1077	Intron retention	211393	211244	-	Scaffold1077:203194-211694C	PB.743.1,PB.743.2
Scaffold1077	Intron retention	211516	211244	-	Scaffold1077:203194-211694C	PB.743.1,PB.743.4
Scaffold1077	Intron retention	211054	210340	-	Scaffold1077:203194-211694C	PB.743.9,PB.743.2/PB.743.4
Scaffold1077	Intron retention	210242	210141	-	Scaffold1077:203194-211694C	PB.743.8,PB.743.1/PB.743.2/PB.743.3/PB.743.4/PB.743.7
Scaffold1077	Mutually exclusive exon	209957	209687	-	Scaffold1077:203194-211694C	PB.743.8,PB.743.1/PB.743.2/PB.743.3/PB.743.4/PB.743.7/PB.743.9
Scaffold1077	Intron retention	209001	208947	-	Scaffold1077:203194-211694C	PB.743.7,PB.743.1
Scaffold1077	Intron retention	209463	208948	-	Scaffold1077:203194-211694C	PB.743.7,PB.743.2/PB.743.4/PB.743.8
Scaffold1077	Intron retention	207877	207023	-	Scaffold1077:203194-211694C	PB.743.7,PB.743.1/PB.743.2/PB.743.4
Scaffold1077	Exon skipping	207023	206910	-	Scaffold1077:203194-211694C	PB.743.8,PB.743.1/PB.743.2/PB.743.4
Scaffold1077	Alternative 5' splice site	207877	206910	-	Scaffold1077:203194-211694C	PB.743.8,PB.743.7
Scaffold1077	Intron retention	208851	206647	-	Scaffold1077:203194-211694C	PB.743.3,PB.743.2/PB.743.4
Scaffold1077	Intron retention	208851	206647	-	Scaffold1077:203194-211694C	PB.743.3,PB.743.8
Scaffold1077	Alternative 5' splice site	462320	462258	-	Scaffold1077:461566-479974C	PB.751.2,PB.751.1/PB.751.3
Scaffold1077	Intron retention	503856	502673	-	Scaffold1077:492830-513045C	PB.752.5,PB.752.1/PB.752.10/PB.752.11/PB.752.3/PB.752.4/PB.752.6/PB.752.7/PB.752.8/PB.752.9
Scaffold1077	Intron retention	502195	502093	-	Scaffold1077:492830-513045C	PB.752.9,PB.752.1/PB.752.10/PB.752.3/PB.752.4/PB.752.5/PB.752.7/PB.752.8
Scaffold1077	Intron retention	501959	501264	-	Scaffold1077:492830-513045C	PB.752.11,PB.752.9
Scaffold1077	Intron retention	502195	501264	-	Scaffold1077:492830-513045C	PB.752.11,PB.752.1/PB.752.10/PB.752.3/PB.752.4/PB.752.5/PB.752.7/PB.752.8
Scaffold1077	Intron retention	502195	501267	-	Scaffold1077:492830-513045C	PB.752.11,PB.752.6
Scaffold1077	Exon skipping	518261	518166	-	Scaffold1077:516872-522794C	PB.753.2,PB.753.1
Scaffold1077	Alternative 3' splice site	545725	545696	-	Scaffold1077:543660-547409C	PB.757.2,PB.757.1
Scaffold1077	Alternative 3' splice site	545728	545696	-	Scaffold1077:543660-547409C	PB.757.3,PB.757.1
Scaffold1077	Alternative 3' splice site	545728	545725	-	Scaffold1077:543660-547409C	PB.757.3,PB.757.2
Scaffold1077	Intron retention	546752	544729	-	Scaffold1077:543660-547409C	PB.757.4,PB.757.3
Scaffold1077	Exon skipping	592353	592160	-	Scaffold1077:589347-592757C	PB.759.1,PB.759.2
Scaffold1077	Intron retention	592160	589821	-	Scaffold1077:589347-592757C	PB.759.3,PB.759.2
Scaffold1077	Intron retention	756300	755410	-	Scaffold1077:753138-758031C	PB.766.5,PB.766.1/PB.766.2/PB.766.3/PB.766.9
Scaffold1077	Intron retention	755317	755229	-	Scaffold1077:753138-758031C	PB.766.4,PB.766.1/PB.766.2/PB.766.3/PB.766.9
Scaffold1077	Intron retention	753975	753962	-	Scaffold1077:753138-758031C	PB.766.2/PB.766.4/PB.766.5,PB.766.1
Scaffold1077	Alternative 5' splice site	935802	935768	-	Scaffold1077:933738-943769C	PB.773.1/PB.773.3,PB.773.5
Scaffold1077	Intron retention	935802	935271	-	Scaffold1077:933738-943769C	PB.773.2,PB.773.1/PB.773.3
Scaffold1077	Intron retention	935768	935271	-	Scaffold1077:933738-943769C	PB.773.2,PB.773.5
Scaffold1077	Intron retention	935802	934464	-	Scaffold1077:933738-943769C	PB.773.4,PB.773.1/PB.773.3
Scaffold1077	Intron retention	935074	934464	-	Scaffold1077:933738-943769C	PB.773.4,PB.773.2
Scaffold1077	Intron retention	935768	934464	-	Scaffold1077:933738-943769C	PB.773.4,PB.773.5
Scaffold1077	Intron retention	1161297	1161201	-	Scaffold1077:1159096-1162146C	PB.778.4,PB.778.2/PB.778.3
Scaffold1077	Intron retention	1271506	1270395	-	Scaffold1077:1262512-1272856C	PB.779.1/PB.779.3,PB.779.2
Scaffold1077	Exon skipping	1269918	1268979	-	Scaffold1077:1262512-1272856C	PB.779.2,PB.779.1/PB.779.3
Scaffold1077	Alternative 5' splice site	1267236	1267216	-	Scaffold1077:1262512-1272856C	PB.779.1,PB.779.2/PB.779.3
Scaffold1077	Intron retention	1266774	1266680	-	Scaffold1077:1262512-1272856C	PB.779.2/PB.779.3,PB.779.1
Scaffold1078	Exon skipping	150128	150546	+	Scaffold1078:148298-159745W	PB.783.2,PB.783.3
Scaffold1078	Exon skipping	255347	255430	+	Scaffold1078:248984-269109W	PB.786.1,PB.786.2
Scaffold10780	Alternative 3' splice site	113873	113941	+	Scaffold10780:87073-163534W	PB.788.1,PB.788.2
Scaffold10780	Exon skipping	149980	150102	+	Scaffold10780:87073-163534W	PB.788.1/PB.788.10/PB.788.11/PB.788.2/PB.788.3/PB.788.4/PB.788.7/PB.788.8/PB.788.9,PB.788.5
Scaffold10780	Intron retention	160484	161648	+	Scaffold10780:87073-163534W	PB.788.11,PB.788.1/PB.788.10/PB.788.2/PB.788.3/PB.788.4/PB.788.5/PB.788.7/PB.788.8/PB.788.9
Scaffold1079	Alternative 5' splice site	263397	263409	+	Scaffold1079:262565-306527W	PB.793.1,PB.793.2
Scaffold1079	Exon skipping	297083	297171	+	Scaffold1079:262565-306527W	PB.793.3,PB.793.1/PB.793.2
Scaffold1079	Exon skipping	364707	364791	+	Scaffold1079:357825-393842W	PB.794.3,PB.794.1/PB.794.2/PB.794.4
Scaffold1079	Intron retention	80998	79136	-	Scaffold1079:71689-82778C	PB.790.1,PB.790.2/PB.790.3
Scaffold1079	Intron retention	72896	72744	-	Scaffold1079:71689-82778C	PB.790.2,PB.790.3
Scaffold1079	Alternative 3' splice site	169618	169468	-	Scaffold1079:162756-170335C	PB.792.3/PB.792.4/PB.792.8,PB.792.1
Scaffold1079	Alternative 3' splice site	169829	169468	-	Scaffold1079:162756-170335C	PB.792.5,PB.792.1
Scaffold1079	Alternative 3' splice site	169829	169618	-	Scaffold1079:162756-170335C	PB.792.5,PB.792.3/PB.792.4/PB.792.8
Scaffold1079	Intron retention	169934	169468	-	Scaffold1079:162756-170335C	PB.792.6,PB.792.1
Scaffold1079	Intron retention	169934	169618	-	Scaffold1079:162756-170335C	PB.792.6,PB.792.3/PB.792.4/PB.792.8
Scaffold1079	Intron retention	169934	169829	-	Scaffold1079:162756-170335C	PB.792.6,PB.792.5
Scaffold1079	Alternative 3' splice site	666460	666387	-	Scaffold1079:662528-668774C	PB.800.1,PB.800.2
Scaffold1079	Alternative 5' splice site	665258	665216	-	Scaffold1079:662528-668774C	PB.800.1/PB.800.2,PB.800.4
Scaffold1079	Alternative 3' splice site	832770	832751	-	Scaffold1079:823757-833319C	PB.801.3/PB.801.4,PB.801.2
Scaffold10799	Exon skipping	177767	177805	+	Scaffold10799:176732-189820W	PB.810.3,PB.810.2/PB.810.4/PB.810.5/PB.810.6
Scaffold10799	Mutually exclusive exon	177767	178363	+	Scaffold10799:176732-189820W	PB.810.2/PB.810.4/PB.810.5/PB.810.6,PB.810.7
Scaffold10799	Exon skipping	178229	178363	+	Scaffold10799:176732-189820W	PB.810.3,PB.810.7
Scaffold10799	Exon skipping	423521	423664	+	Scaffold10799:421683-433107W	PB.815.1,PB.815.2/PB.815.3/PB.815.4/PB.815.5
Scaffold10799	Intron retention	431847	431941	+	Scaffold10799:421683-433107W	PB.815.4,PB.815.3
Scaffold10799	Alternative 3' splice site	584012	583954	-	Scaffold10799:577667-585857C	PB.819.1,PB.819.3
Scaffold10805	Intron retention	87967	89213	+	Scaffold10805:87900-186694W	PB.825.10,PB.825.9
Scaffold10805	Intron retention	88010	89196	+	Scaffold10805:87900-186694W	PB.825.10,PB.825.5/PB.825.6/PB.825.7/PB.825.8
Scaffold10805	Intron retention	90221	90465	+	Scaffold10805:87900-186694W	PB.825.9,PB.825.5
Scaffold10805	Intron retention	288740	290924	+	Scaffold10805:279062-293129W	PB.827.3,PB.827.1/PB.827.2
Scaffold10805	Exon skipping	324641	325048	+	Scaffold10805:322266-342354W	PB.829.2,PB.829.1
Scaffold10805	Alternative 3' splice site	340341	340453	+	Scaffold10805:322266-342354W	PB.829.1,PB.829.2
Scaffold10805	Alternative 3' splice site	412710	412806	+	Scaffold10805:406594-413996W	PB.831.2/PB.831.3,PB.831.1
Scaffold10805	Intron retention	420595	420043	-	Scaffold10805:416099-422721C	PB.832.2,PB.832.1
Scaffold10817	Intron retention	263007	263095	+	Scaffold10817:262591-290583W	PB.838.3,PB.838.5
Scaffold1085	Intron retention	672973	673015	+	Scaffold1085:672949-676493W	PB.843.2,PB.843.1
Scaffold1085	Alternative 5' splice site	1618499	1618569	+	Scaffold1085:1613590-1619127W	PB.850.2,PB.850.3
Scaffold1085	Intron retention	1639955	1641463	+	Scaffold1085:1639248-1656997W	PB.851.1/PB.851.10/PB.851.12/PB.851.3/PB.851.8/PB.851.9,PB.851.2
Scaffold1085	Intron retention	1640288	1640571	+	Scaffold1085:1639248-1656997W	PB.851.1/PB.851.10/PB.851.12/PB.851.3/PB.851.8/PB.851.9,PB.851.5
Scaffold1085	Intron retention	1641030	1641135	+	Scaffold1085:1639248-1656997W	PB.851.1/PB.851.10/PB.851.12/PB.851.3/PB.851.8/PB.851.9,PB.851.7
Scaffold1085	Alternative 3' splice site	1639917	1639933	+	Scaffold1085:1639248-1656997W	PB.851.1/PB.851.10/PB.851.12/PB.851.3/PB.851.8/PB.851.9,PB.851.4
Scaffold1085	Intron retention	1639387	1639917	+	Scaffold1085:1639248-1656997W	PB.851.11,PB.851.12
Scaffold1085	Intron retention	1641841	1641868	+	Scaffold1085:1639248-1656997W	PB.851.1/PB.851.10/PB.851.11/PB.851.12/PB.851.2/PB.851.3/PB.851.4/PB.851.5/PB.851.7/PB.851.9,PB.851.8
Scaffold1085	Intron retention	3515018	3515212	+	Scaffold1085:3514956-3521356W	PB.877.3,PB.877.2
Scaffold1085	Intron retention	3516689	3518478	+	Scaffold1085:3514956-3521356W	PB.877.3,PB.877.2/PB.877.4
Scaffold1085	Alternative 3' splice site	3695802	3695918	+	Scaffold1085:3680165-3708353W	PB.880.4,PB.880.3
Scaffold1085	Exon skipping	3695918	3696251	+	Scaffold1085:3680165-3708353W	PB.880.1,PB.880.3
Scaffold1085	Exon skipping	3705306	3705458	+	Scaffold1085:3680165-3708353W	PB.880.4,PB.880.3
Scaffold1085	Alternative 5' splice site	1799634	1799575	-	Scaffold1085:1781836-1799838C	PB.854.3,PB.854.4
Scaffold1085	Alternative 3' splice site	1811875	1811807	-	Scaffold1085:1804658-1812235C	PB.855.1,PB.855.2
Scaffold1085	Intron retention	2342141	2342043	-	Scaffold1085:2308618-2342447C	PB.866.6,PB.866.19
Scaffold1085	Intron retention	2342021	2341143	-	Scaffold1085:2308618-2342447C	PB.866.14,PB.866.24
Scaffold1085	Intron retention	2340163	2340021	-	Scaffold1085:2308618-2342447C	PB.866.11/PB.866.12/PB.866.15/PB.866.19/PB.866.2/PB.866.3/PB.866.4/PB.866.5/PB.866.6/PB.866.7/PB.866.8/PB.866.9,PB.866.20
Scaffold1085	Intron retention	2340145	2340007	-	Scaffold1085:2308618-2342447C	PB.866.11/PB.866.12/PB.866.15/PB.866.19/PB.866.2/PB.866.3/PB.866.4/PB.866.5/PB.866.6/PB.866.7/PB.866.8/PB.866.9,PB.866.22
Scaffold1085	Intron retention	2340036	2339958	-	Scaffold1085:2308618-2342447C	PB.866.11/PB.866.12/PB.866.15/PB.866.19/PB.866.2/PB.866.3/PB.866.4/PB.866.5/PB.866.6/PB.866.7/PB.866.8/PB.866.9,PB.866.23
Scaffold1085	Intron retention	2340224	2340143	-	Scaffold1085:2308618-2342447C	PB.866.11/PB.866.12/PB.866.15/PB.866.19/PB.866.2/PB.866.3/PB.866.4/PB.866.5/PB.866.6/PB.866.7/PB.866.8/PB.866.9,PB.866.27
Scaffold1085	Intron retention	2340713	2340315	-	Scaffold1085:2308618-2342447C	PB.866.16,PB.866.17
Scaffold1085	Intron retention	2341089	2340147	-	Scaffold1085:2308618-2342447C	PB.866.16,PB.866.28
Scaffold1085	Intron retention	2341043	2340165	-	Scaffold1085:2308618-2342447C	PB.866.16,PB.866.30
Scaffold1085	Intron retention	2341041	2340238	-	Scaffold1085:2308618-2342447C	PB.866.16,PB.866.11/PB.866.12/PB.866.15/PB.866.19/PB.866.2/PB.866.3/PB.866.4/PB.866.5/PB.866.6/PB.866.7/PB.866.8/PB.866.9
Scaffold1085	Intron retention	2341041	2340021	-	Scaffold1085:2308618-2342447C	PB.866.16,PB.866.20
Scaffold1085	Intron retention	2341041	2340007	-	Scaffold1085:2308618-2342447C	PB.866.16,PB.866.22
Scaffold1085	Intron retention	2341041	2339958	-	Scaffold1085:2308618-2342447C	PB.866.16,PB.866.23
Scaffold1085	Intron retention	2341041	2340143	-	Scaffold1085:2308618-2342447C	PB.866.16,PB.866.27
Scaffold1085	Alternative 5' splice site	2339969	2339950	-	Scaffold1085:2308618-2342447C	PB.866.25,PB.866.11/PB.866.12/PB.866.15/PB.866.19/PB.866.2/PB.866.3/PB.866.4/PB.866.5/PB.866.6/PB.866.7/PB.866.8/PB.866.9
Scaffold1085	Alternative 5' splice site	2339950	2339907	-	Scaffold1085:2308618-2342447C	PB.866.11/PB.866.12/PB.866.15/PB.866.19/PB.866.2/PB.866.3/PB.866.4/PB.866.5/PB.866.6/PB.866.7/PB.866.8/PB.866.9,PB.866.29
Scaffold1085	Alternative 5' splice site	2339969	2339907	-	Scaffold1085:2308618-2342447C	PB.866.25,PB.866.29
Scaffold1085	Intron retention	2340163	2339682	-	Scaffold1085:2308618-2342447C	PB.866.21,PB.866.20
Scaffold1085	Intron retention	2339309	2338799	-	Scaffold1085:2308618-2342447C	PB.866.11/PB.866.7,PB.866.9
Scaffold1085	Intron retention	2339295	2338796	-	Scaffold1085:2308618-2342447C	PB.866.11/PB.866.7,PB.866.8
Scaffold1085	Alternative 3' splice site	2337545	2337542	-	Scaffold1085:2308618-2342447C	PB.866.8,PB.866.7/PB.866.9
Scaffold1085	Alternative 5' splice site	2339410	2339398	-	Scaffold1085:2308618-2342447C	PB.866.5,PB.866.4
Scaffold1085	Alternative 5' splice site	2339426	2339345	-	Scaffold1085:2308618-2342447C	PB.866.2,PB.866.6
Scaffold1085	Intron retention	3303229	3303113	-	Scaffold1085:3297044-3303893C	PB.874.1,PB.874.2
Scaffold1088	Exon skipping	463859	464062	+	Scaffold1088:454895-465624W	PB.889.1,PB.889.2
Scaffold109	Intron retention	169632	169712	+	Scaffold109:168951-186717W	PB.890.3,PB.890.2
Scaffold109	Alternative 3' splice site	169494	169523	+	Scaffold109:168951-186717W	PB.890.3,PB.890.1/PB.890.4
Scaffold109	Intron retention	171803	171898	+	Scaffold109:168951-186717W	PB.890.1/PB.890.3/PB.890.4,PB.890.2
Scaffold109	Exon skipping	185042	185155	+	Scaffold109:168951-186717W	PB.890.1,PB.890.2/PB.890.3/PB.890.4
Scaffold1091	Alternative 3' splice site	199750	199844	+	Scaffold1091:191250-200664W	PB.897.3,PB.897.1
Scaffold1091	Alternative 3' splice site	199697	199844	+	Scaffold1091:191250-200664W	PB.897.5,PB.897.1
Scaffold1091	Alternative 3' splice site	199697	199750	+	Scaffold1091:191250-200664W	PB.897.5,PB.897.3
Scaffold1091	Intron retention	579252	579343	+	Scaffold1091:578132-590329W	PB.901.1/PB.901.3/PB.901.4,PB.901.2
Scaffold1091	Intron retention	601776	601024	-	Scaffold1091:590738-602221C	PB.902.3/PB.902.4/PB.902.6,PB.902.1/PB.902.2/PB.902.9
Scaffold1091	Intron retention	600997	600905	-	Scaffold1091:590738-602221C	PB.902.8,PB.902.4
Scaffold1091	Intron retention	601776	600905	-	Scaffold1091:590738-602221C	PB.902.8,PB.902.1/PB.902.2/PB.902.9
Scaffold1091	Exon skipping	601024	600859	-	Scaffold1091:590738-602221C	PB.902.5,PB.902.1/PB.902.2/PB.902.9
Scaffold1091	Alternative 5' splice site	601776	600859	-	Scaffold1091:590738-602221C	PB.902.5,PB.902.8
Scaffold1091	Intron retention	600859	600765	-	Scaffold1091:590738-602221C	PB.902.6,PB.902.1/PB.902.2/PB.902.4
Scaffold1091	Intron retention	600675	600146	-	Scaffold1091:590738-602221C	PB.902.9,PB.902.1/PB.902.2/PB.902.4/PB.902.5/PB.902.8
Scaffold1091	Intron retention	600675	600146	-	Scaffold1091:590738-602221C	PB.902.3,PB.902.6
Scaffold1091	Intron retention	600859	600146	-	Scaffold1091:590738-602221C	PB.902.3,PB.902.1/PB.902.2/PB.902.4
Scaffold1091	Intron retention	600859	600765	-	Scaffold1091:590738-602221C	PB.902.3,PB.902.9
Scaffold1091	Intron retention	600997	600146	-	Scaffold1091:590738-602221C	PB.902.7,PB.902.1/PB.902.2
Scaffold1091	Intron retention	600997	600765	-	Scaffold1091:590738-602221C	PB.902.7,PB.902.9
Scaffold1091	Intron retention	598828	597968	-	Scaffold1091:590738-602221C	PB.902.6,PB.902.1/PB.902.2/PB.902.3/PB.902.4/PB.902.5/PB.902.7/PB.902.8/PB.902.9
Scaffold1091	Exon skipping	596727	596652	-	Scaffold1091:590738-602221C	PB.902.7,PB.902.1/PB.902.2/PB.902.3/PB.902.4/PB.902.5/PB.902.8/PB.902.9
Scaffold1091	Intron retention	596652	596357	-	Scaffold1091:590738-602221C	PB.902.6,PB.902.1/PB.902.2/PB.902.3/PB.902.4/PB.902.5/PB.902.8/PB.902.9
Scaffold1091	Alternative 3' splice site	596727	596357	-	Scaffold1091:590738-602221C	PB.902.6,PB.902.7
Scaffold1091	Alternative 5' splice site	595398	594699	-	Scaffold1091:590738-602221C	PB.902.1/PB.902.3/PB.902.4/PB.902.5/PB.902.6/PB.902.7/PB.902.8/PB.902.9,PB.902.2
Scaffold1091	Intron retention	645337	643992	-	Scaffold1091:640710-654044C	PB.905.1/PB.905.3,PB.905.2
Scaffold1091	Exon skipping	643445	643175	-	Scaffold1091:640710-654044C	PB.905.2/PB.905.3/PB.905.4,PB.905.1
Scaffold1091	Alternative 3' splice site	710293	710275	-	Scaffold1091:664953-710473C	PB.907.4,PB.907.10/PB.907.11/PB.907.12/PB.907.13/PB.907.14/PB.907.6/PB.907.7/PB.907.8
Scaffold1091	Exon skipping	708876	708768	-	Scaffold1091:664953-710473C	PB.907.10/PB.907.11/PB.907.12/PB.907.13/PB.907.14/PB.907.2/PB.907.4/PB.907.6/PB.907.8/PB.907.9,PB.907.7
Scaffold1091	Intron retention	705346	705120	-	Scaffold1091:664953-710473C	PB.907.4,PB.907.10/PB.907.11/PB.907.12/PB.907.13/PB.907.14/PB.907.2/PB.907.7/PB.907.8/PB.907.9
Scaffold1091	Intron retention	674570	674488	-	Scaffold1091:664953-710473C	PB.907.10/PB.907.12/PB.907.13/PB.907.2/PB.907.4/PB.907.5/PB.907.6/PB.907.7/PB.907.8,PB.907.11/PB.907.9
Scaffold1091	Intron retention	671391	671277	-	Scaffold1091:664953-710473C	PB.907.12/PB.907.8,PB.907.5
Scaffold1091	Exon skipping	671683	670967	-	Scaffold1091:664953-710473C	PB.907.1/PB.907.10/PB.907.11/PB.907.13/PB.907.14/PB.907.2/PB.907.4/PB.907.6/PB.907.7/PB.907.9,PB.907.12/PB.907.8
Scaffold1091	Exon skipping	671683	670967	-	Scaffold1091:664953-710473C	PB.907.1/PB.907.10/PB.907.11/PB.907.13/PB.907.14/PB.907.2/PB.907.4/PB.907.6/PB.907.7/PB.907.9,PB.907.5
Scaffold1091	Alternative 3' splice site	670626	670623	-	Scaffold1091:664953-710473C	PB.907.11/PB.907.2/PB.907.7,PB.907.4/PB.907.8/PB.907.9
Scaffold1091	Intron retention	670760	670469	-	Scaffold1091:664953-710473C	PB.907.1/PB.907.10/PB.907.12/PB.907.6,PB.907.13
Scaffold1091	Intron retention	670722	670469	-	Scaffold1091:664953-710473C	PB.907.1/PB.907.10/PB.907.12/PB.907.6,PB.907.11/PB.907.2/PB.907.7
Scaffold1091	Intron retention	670722	670469	-	Scaffold1091:664953-710473C	PB.907.1/PB.907.10/PB.907.12/PB.907.6,PB.907.4/PB.907.8/PB.907.9
Scaffold1091	Exon skipping	670626	670410	-	Scaffold1091:664953-710473C	PB.907.14,PB.907.11/PB.907.2/PB.907.7
Scaffold1091	Exon skipping	670623	670410	-	Scaffold1091:664953-710473C	PB.907.14,PB.907.4/PB.907.8/PB.907.9
Scaffold1091	Alternative 5' splice site	670718	670410	-	Scaffold1091:664953-710473C	PB.907.5,PB.907.1/PB.907.10/PB.907.12/PB.907.6
Scaffold1091	Alternative 5' splice site	670722	670410	-	Scaffold1091:664953-710473C	PB.907.14,PB.907.1/PB.907.10/PB.907.12/PB.907.6
Scaffold1091	Alternative 5' splice site	670722	670718	-	Scaffold1091:664953-710473C	PB.907.14,PB.907.5
Scaffold1091	Intron retention	670283	670177	-	Scaffold1091:664953-710473C	PB.907.1/PB.907.10/PB.907.12/PB.907.13/PB.907.14/PB.907.2/PB.907.4/PB.907.5/PB.907.6/PB.907.7/PB.907.8/PB.907.9,PB.907.11
Scaffold1091	Alternative 3' splice site	669891	669888	-	Scaffold1091:664953-710473C	PB.907.10/PB.907.13/PB.907.6/PB.907.9,PB.907.1/PB.907.11/PB.907.12/PB.907.14/PB.907.2/PB.907.4/PB.907.5/PB.907.7/PB.907.8
Scaffold1091	Intron retention	742294	741920	-	Scaffold1091:738646-746563C	PB.908.2,PB.908.1
Scaffold1092	Intron retention	6818	6920	+	Scaffold1092:3292-8547W	PB.911.2,PB.911.1
Scaffold1092	Intron retention	463861	464634	+	Scaffold1092:459771-471701W	PB.914.4,PB.914.1/PB.914.2/PB.914.3
Scaffold1092	Intron retention	469603	469821	+	Scaffold1092:459771-471701W	PB.914.4,PB.914.1/PB.914.2/PB.914.3
Scaffold1092	Exon skipping	470321	470396	+	Scaffold1092:459771-471701W	PB.914.1/PB.914.3/PB.914.4,PB.914.2
Scaffold1092	Exon skipping	283481	283156	-	Scaffold1092:276822-285429C	PB.912.4,PB.912.1/PB.912.2/PB.912.3
Scaffold1092	Intron retention	281986	281922	-	Scaffold1092:276822-285429C	PB.912.1/PB.912.3,PB.912.2
Scaffold1092	Alternative 5' splice site	479949	479603	-	Scaffold1092:472454-484705C	PB.915.1/PB.915.2/PB.915.3/PB.915.5/PB.915.6/PB.915.7,PB.915.4
Scaffold1092	Intron retention	479949	476412	-	Scaffold1092:472454-484705C	PB.915.8,PB.915.1/PB.915.2/PB.915.3/PB.915.5/PB.915.6/PB.915.7
Scaffold1092	Intron retention	479603	476412	-	Scaffold1092:472454-484705C	PB.915.8,PB.915.4
Scaffold1092	Intron retention	474505	474283	-	Scaffold1092:472454-484705C	PB.915.7,PB.915.1/PB.915.2/PB.915.3/PB.915.4/PB.915.5/PB.915.6/PB.915.8
Scaffold1093	Alternative 3' splice site	529411	529437	+	Scaffold1093:525728-530204W	PB.921.2/PB.921.3/PB.921.4,PB.921.7
Scaffold1093	Alternative 3' splice site	631476	631622	+	Scaffold1093:630867-640802W	PB.928.1/PB.928.4,PB.928.2
Scaffold1093	Alternative 3' splice site	661401	661408	+	Scaffold1093:656716-664403W	PB.930.4,PB.930.1
Scaffold1093	Intron retention	661280	661380	+	Scaffold1093:656716-664403W	PB.930.3/PB.930.6,PB.930.5
Scaffold1093	Intron retention	661371	661408	+	Scaffold1093:656716-664403W	PB.930.3/PB.930.6,PB.930.1
Scaffold1093	Intron retention	661371	661401	+	Scaffold1093:656716-664403W	PB.930.3/PB.930.6,PB.930.4
Scaffold1093	Alternative 3' splice site	695875	695899	+	Scaffold1093:693887-705522W	PB.933.1/PB.933.2/PB.933.3/PB.933.6/PB.933.8,PB.933.5
Scaffold1093	Intron retention	695067	695875	+	Scaffold1093:693887-705522W	PB.933.7,PB.933.1/PB.933.2/PB.933.3/PB.933.8
Scaffold1093	Intron retention	695067	695899	+	Scaffold1093:693887-705522W	PB.933.7,PB.933.5
Scaffold1093	Alternative 3' splice site	1153301	1153712	+	Scaffold1093:1150952-1154456W	PB.940.5,PB.940.3
Scaffold1093	Alternative 3' splice site	1152637	1153712	+	Scaffold1093:1150952-1154456W	PB.940.7,PB.940.3
Scaffold1093	Alternative 3' splice site	1152637	1153301	+	Scaffold1093:1150952-1154456W	PB.940.7,PB.940.5
Scaffold1093	Intron retention	1151470	1153712	+	Scaffold1093:1150952-1154456W	PB.940.4,PB.940.3
Scaffold1093	Intron retention	1289198	1290546	+	Scaffold1093:1288997-1294579W	PB.945.6,PB.945.5
Scaffold1093	Intron retention	1289233	1290546	+	Scaffold1093:1288997-1294579W	PB.945.6,PB.945.7
Scaffold1093	Intron retention	439400	439226	-	Scaffold1093:418138-439456C	PB.919.5,PB.919.6
Scaffold1093	Exon skipping	438092	422762	-	Scaffold1093:418138-439456C	PB.919.1,PB.919.2
Scaffold1093	Intron retention	535626	535558	-	Scaffold1093:532416-536980C	PB.923.4,PB.923.1/PB.923.3/PB.923.5/PB.923.7
Scaffold1093	Alternative 3' splice site	533737	533731	-	Scaffold1093:532416-536980C	PB.923.1/PB.923.4/PB.923.5,PB.923.3/PB.923.6
Scaffold1093	Intron retention	734970	734703	-	Scaffold1093:731518-736848C	PB.935.4,PB.935.1/PB.935.2/PB.935.3
Scaffold1093	Alternative 3' splice site	733870	733834	-	Scaffold1093:731518-736848C	PB.935.2,PB.935.1
Scaffold1093	Alternative 3' splice site	733851	733834	-	Scaffold1093:731518-736848C	PB.935.3,PB.935.1
Scaffold1093	Alternative 3' splice site	733870	733851	-	Scaffold1093:731518-736848C	PB.935.2,PB.935.3
Scaffold1093	Intron retention	759959	759798	-	Scaffold1093:751223-761632C	PB.936.1/PB.936.6,PB.936.3
Scaffold1093	Intron retention	759751	758063	-	Scaffold1093:751223-761632C	PB.936.5,PB.936.1/PB.936.6
Scaffold1093	Intron retention	759959	758063	-	Scaffold1093:751223-761632C	PB.936.5,PB.936.3
Scaffold1093	Exon skipping	851998	851237	-	Scaffold1093:845028-852657C	PB.937.3,PB.937.1/PB.937.4
Scaffold1093	Intron retention	1175738	1175566	-	Scaffold1093:1162243-1175882C	PB.942.2,PB.942.1/PB.942.3
Scaffold1093	Intron retention	1228008	1227900	-	Scaffold1093:1225432-1228522C	PB.944.3,PB.944.1/PB.944.2/PB.944.4
Scaffold1093	Intron retention	1227559	1227085	-	Scaffold1093:1225432-1228522C	PB.944.4,PB.944.1/PB.944.2/PB.944.3
Scaffold1094	Alternative 3' splice site	513204	513477	+	Scaffold1094:510530-516134W	PB.950.1,PB.950.2
Scaffold1094	Alternative 3' splice site	513204	513269	+	Scaffold1094:510530-516134W	PB.950.1,PB.950.3
Scaffold1094	Alternative 3' splice site	513269	513477	+	Scaffold1094:510530-516134W	PB.950.3,PB.950.2
Scaffold1094	Alternative 5' splice site	541936	541900	-	Scaffold1094:529700-542151C	PB.951.2,PB.951.1
Scaffold1094	Exon skipping	1010145	1010047	-	Scaffold1094:1006903-1016612C	PB.955.3,PB.955.2
Scaffold1094	Exon skipping	1011434	1011310	-	Scaffold1094:1006903-1016612C	PB.955.4,PB.955.1
Scaffold1094	Alternative 3' splice site	1008343	1007482	-	Scaffold1094:1006903-1016612C	PB.955.3,PB.955.4
Scaffold1094	Intron retention	1528588	1528380	-	Scaffold1094:1477880-1561943C	PB.957.5,PB.957.1/PB.957.2/PB.957.6
Scaffold1094	Alternative 5' splice site	1480086	1480083	-	Scaffold1094:1477880-1561943C	PB.957.1,PB.957.2/PB.957.5
Scaffold10948	Intron retention	52180	52561	+	Scaffold10948:51808-56991W	PB.962.3,PB.962.1/PB.962.2
Scaffold10948	Exon skipping	53453	53552	+	Scaffold10948:51808-56991W	PB.962.1/PB.962.4/PB.962.8/PB.962.9,PB.962.2
Scaffold10948	Intron retention	53552	54692	+	Scaffold10948:51808-56991W	PB.962.6,PB.962.2
Scaffold10948	Alternative 3' splice site	53453	54692	+	Scaffold10948:51808-56991W	PB.962.6,PB.962.1/PB.962.4/PB.962.8/PB.962.9
Scaffold1095	Mutually exclusive exon	283359	269171	-	Scaffold1095:183887-296125C	PB.966.1,PB.966.3
Scaffold1095	Alternative 3' splice site	263451	263358	-	Scaffold1095:183887-296125C	PB.966.1,PB.966.3
Scaffold1095	Alternative 3' splice site	262982	262980	-	Scaffold1095:183887-296125C	PB.966.3,PB.966.1
Scaffold1096	Intron retention	450300	451974	+	Scaffold1096:446095-452868W	PB.975.2,PB.975.1
Scaffold1096	Intron retention	373689	373464	-	Scaffold1096:363522-375046C	PB.972.12/PB.972.3/PB.972.4,PB.972.18
Scaffold1096	Intron retention	373827	373736	-	Scaffold1096:363522-375046C	PB.972.12/PB.972.3/PB.972.4,PB.972.19
Scaffold1096	Intron retention	373436	373290	-	Scaffold1096:363522-375046C	PB.972.12/PB.972.3/PB.972.4,PB.972.20
Scaffold1096	Intron retention	373858	373743	-	Scaffold1096:363522-375046C	PB.972.12/PB.972.3/PB.972.4,PB.972.21
Scaffold1096	Alternative 5' splice site	371293	371268	-	Scaffold1096:363522-375046C	PB.972.12,PB.972.8
Scaffold11	Intron retention	446816	446949	+	Scaffold11:446561-485433W	PB.983.5,PB.983.6/PB.983.7
Scaffold11	Exon skipping	453031	453068	+	Scaffold11:446561-485433W	PB.983.7,PB.983.4/PB.983.8
Scaffold11	Exon skipping	464073	464170	+	Scaffold11:446561-485433W	PB.983.2,PB.983.4/PB.983.8
Scaffold11	Exon skipping	464073	464170	+	Scaffold11:446561-485433W	PB.983.6,PB.983.7
Scaffold11	Mutually exclusive exon	453031	464170	+	Scaffold11:446561-485433W	PB.983.2,PB.983.7
Scaffold11	Exon skipping	453031	453068	+	Scaffold11:446561-485433W	PB.983.6,PB.983.2
Scaffold11	Exon skipping	453031	464170	+	Scaffold11:446561-485433W	PB.983.6,PB.983.4/PB.983.8
Scaffold11	Exon skipping	464798	465162	+	Scaffold11:446561-485433W	PB.983.3/PB.983.9,PB.983.6
Scaffold11	Exon skipping	464073	465162	+	Scaffold11:446561-485433W	PB.983.3/PB.983.9,PB.983.7
Scaffold11	Exon skipping	453031	465162	+	Scaffold11:446561-485433W	PB.983.3/PB.983.9,PB.983.2
Scaffold11	Exon skipping	453031	465162	+	Scaffold11:446561-485433W	PB.983.3/PB.983.9,PB.983.4/PB.983.8
Scaffold11	Exon skipping	483014	483127	+	Scaffold11:446561-485433W	PB.983.2,PB.983.4
Scaffold110	Intron retention	530433	530550	+	Scaffold110:527529-533626W	PB.990.5,PB.990.4
Scaffold110	Exon skipping	960635	960799	+	Scaffold110:959296-970488W	PB.994.1/PB.994.2/PB.994.3/PB.994.6/PB.994.7/PB.994.9,PB.994.8
Scaffold110	Exon skipping	963746	964004	+	Scaffold110:959296-970488W	PB.994.9,PB.994.1/PB.994.4/PB.994.6/PB.994.7/PB.994.8
Scaffold110	Intron retention	964004	965866	+	Scaffold110:959296-970488W	PB.994.11,PB.994.1/PB.994.3/PB.994.4/PB.994.6/PB.994.7/PB.994.8
Scaffold110	Intron retention	963813	965866	+	Scaffold110:959296-970488W	PB.994.10,PB.994.1/PB.994.4/PB.994.6/PB.994.7/PB.994.8
Scaffold110	Exon skipping	1600141	1600206	+	Scaffold110:1599015-1615573W	PB.999.2/PB.999.3,PB.999.4
Scaffold110	Alternative 3' splice site	1601788	1601806	+	Scaffold110:1599015-1615573W	PB.999.2/PB.999.3,PB.999.1
Scaffold110	Intron retention	1613551	1613649	+	Scaffold110:1599015-1615573W	PB.999.1/PB.999.2/PB.999.4,PB.999.3
Scaffold110	Intron retention	1787637	1787745	+	Scaffold110:1785803-1790878W	PB.1004.2/PB.1004.3/PB.1004.5,PB.1004.1
Scaffold110	Intron retention	107722	107286	-	Scaffold110:105084-110159C	PB.987.3,PB.987.1/PB.987.4
Scaffold110	Alternative 3' splice site	533204	532923	-	Scaffold110:527529-533784C	PB.991.4,PB.991.1/PB.991.10/PB.991.7
Scaffold110	Intron retention	532362	532045	-	Scaffold110:527529-533784C	PB.991.11,PB.991.3
Scaffold110	Alternative 5' splice site	835598	835512	-	Scaffold110:833180-837562C	PB.993.1/PB.993.3/PB.993.4,PB.993.5
Scaffold110	Intron retention	835011	834902	-	Scaffold110:833180-837562C	PB.993.4,PB.993.1/PB.993.3/PB.993.5
Scaffold110	Intron retention	1467242	1467115	-	Scaffold110:1461551-1468992C	PB.998.3,PB.998.2/PB.998.4/PB.998.5/PB.998.6/PB.998.7
Scaffold110	Exon skipping	1462479	1462267	-	Scaffold110:1461551-1468992C	PB.998.4,PB.998.2/PB.998.3/PB.998.5/PB.998.6
Scaffold110	Alternative 3' splice site	1619860	1618727	-	Scaffold110:1615587-1624963C	PB.1000.1,PB.1000.2/PB.1000.3
Scaffold1100	Intron retention	168915	168999	+	Scaffold1100:168602-174369W	PB.1006.1,PB.1006.2
Scaffold1100	Intron retention	501709	502638	+	Scaffold1100:497067-504002W	PB.1010.2,PB.1010.1
Scaffold1100	Exon skipping	624574	624950	+	Scaffold1100:618434-648725W	PB.1012.4,PB.1012.2/PB.1012.3/PB.1012.5
Scaffold1100	Alternative 3' splice site	628521	628555	+	Scaffold1100:618434-648725W	PB.1012.1,PB.1012.2/PB.1012.3/PB.1012.5
Scaffold1100	Alternative 3' splice site	629411	629506	+	Scaffold1100:618434-648725W	PB.1012.1/PB.1012.3/PB.1012.4/PB.1012.5,PB.1012.2
Scaffold1100	Exon skipping	635729	635896	+	Scaffold1100:618434-648725W	PB.1012.1/PB.1012.3/PB.1012.4,PB.1012.5
Scaffold1100	Exon skipping	1144644	1144810	+	Scaffold1100:1140418-1151195W	PB.1019.3,PB.1019.1/PB.1019.2/PB.1019.4
Scaffold1100	Intron retention	1146170	1147824	+	Scaffold1100:1140418-1151195W	PB.1019.4,PB.1019.2
Scaffold1100	Intron retention	1146198	1147824	+	Scaffold1100:1140418-1151195W	PB.1019.4,PB.1019.3
Scaffold1100	Intron retention	1659436	1659521	+	Scaffold1100:1654082-1660674W	PB.1027.3,PB.1027.2
Scaffold1100	Intron retention	1658427	1659521	+	Scaffold1100:1654082-1660674W	PB.1027.1,PB.1027.2
Scaffold1100	Intron retention	1658427	1658514	+	Scaffold1100:1654082-1660674W	PB.1027.1,PB.1027.3
Scaffold1100	Exon skipping	1783662	1783875	+	Scaffold1100:1776687-1787452W	PB.1029.1,PB.1029.5
Scaffold1100	Intron retention	1783875	1784316	+	Scaffold1100:1776687-1787452W	PB.1029.3,PB.1029.5
Scaffold1100	Alternative 3' splice site	1783662	1784316	+	Scaffold1100:1776687-1787452W	PB.1029.3,PB.1029.1
Scaffold1100	Intron retention	1782484	1784316	+	Scaffold1100:1776687-1787452W	PB.1029.4,PB.1029.1
Scaffold1100	Intron retention	1782484	1784316	+	Scaffold1100:1776687-1787452W	PB.1029.4,PB.1029.5
Scaffold1100	Intron retention	1782484	1783662	+	Scaffold1100:1776687-1787452W	PB.1029.4,PB.1029.3
Scaffold1100	Intron retention	1970434	1971005	+	Scaffold1100:1969846-1989096W	PB.1034.2/PB.1034.3,PB.1034.1
Scaffold1100	Intron retention	1985942	1987462	+	Scaffold1100:1969846-1989096W	PB.1034.5,PB.1034.1/PB.1034.2/PB.1034.4
Scaffold1100	Mutually exclusive exon	671233	671212	-	Scaffold1100:659469-672201C	PB.1013.1/PB.1013.2/PB.1013.6/PB.1013.8,PB.1013.9
Scaffold1100	Alternative 3' splice site	661615	661570	-	Scaffold1100:659469-672201C	PB.1013.1/PB.1013.2/PB.1013.9,PB.1013.8
Scaffold1100	Exon skipping	661615	661412	-	Scaffold1100:659469-672201C	PB.1013.6,PB.1013.1/PB.1013.2/PB.1013.9
Scaffold1100	Exon skipping	661570	661412	-	Scaffold1100:659469-672201C	PB.1013.6,PB.1013.8
Scaffold1100	Intron retention	966129	965160	-	Scaffold1100:941131-969075C	PB.1017.6,PB.1017.1/PB.1017.3/PB.1017.4/PB.1017.5
Scaffold1100	Alternative 3' splice site	1031751	1031633	-	Scaffold1100:1023494-1034351C	PB.1018.7,PB.1018.2/PB.1018.4/PB.1018.5/PB.1018.8
Scaffold1100	Exon skipping	1031633	1031555	-	Scaffold1100:1023494-1034351C	PB.1018.3,PB.1018.4/PB.1018.5/PB.1018.8
Scaffold1100	Exon skipping	1031751	1031555	-	Scaffold1100:1023494-1034351C	PB.1018.3,PB.1018.7
Scaffold1100	Alternative 3' splice site	1031430	1031411	-	Scaffold1100:1023494-1034351C	PB.1018.2,PB.1018.4/PB.1018.5/PB.1018.7/PB.1018.8
Scaffold1100	Intron retention	1032948	1031411	-	Scaffold1100:1023494-1034351C	PB.1018.1,PB.1018.3
Scaffold1100	Intron retention	1032948	1031430	-	Scaffold1100:1023494-1034351C	PB.1018.1,PB.1018.2
Scaffold1100	Intron retention	1032948	1031411	-	Scaffold1100:1023494-1034351C	PB.1018.1,PB.1018.4/PB.1018.5/PB.1018.8
Scaffold1100	Intron retention	1032948	1031411	-	Scaffold1100:1023494-1034351C	PB.1018.1,PB.1018.7
Scaffold1100	Intron retention	1028239	1028146	-	Scaffold1100:1023494-1034351C	PB.1018.3/PB.1018.4,PB.1018.2/PB.1018.5
Scaffold1100	Intron retention	1028834	1028349	-	Scaffold1100:1023494-1034351C	PB.1018.7,PB.1018.3/PB.1018.4
Scaffold1100	Intron retention	1028834	1028146	-	Scaffold1100:1023494-1034351C	PB.1018.7,PB.1018.2/PB.1018.5
Scaffold1100	Exon skipping	1028146	1028077	-	Scaffold1100:1023494-1034351C	PB.1018.8,PB.1018.2/PB.1018.5
Scaffold1100	Alternative 5' splice site	1028239	1028077	-	Scaffold1100:1023494-1034351C	PB.1018.8,PB.1018.3/PB.1018.4
Scaffold1100	Alternative 5' splice site	1028299	1028077	-	Scaffold1100:1023494-1034351C	PB.1018.9,PB.1018.7
Scaffold1100	Intron retention	1028077	1027937	-	Scaffold1100:1023494-1034351C	PB.1018.1,PB.1018.3/PB.1018.4
Scaffold1100	Intron retention	1028239	1027937	-	Scaffold1100:1023494-1034351C	PB.1018.1,PB.1018.2/PB.1018.5
Scaffold1100	Intron retention	1028239	1027937	-	Scaffold1100:1023494-1034351C	PB.1018.1,PB.1018.8
Scaffold1100	Alternative 5' splice site	1026887	1026809	-	Scaffold1100:1023494-1034351C	PB.1018.9,PB.1018.1/PB.1018.2/PB.1018.3/PB.1018.4/PB.1018.5/PB.1018.7/PB.1018.8
Scaffold1100	Intron retention	1170754	1170426	-	Scaffold1100:1151225-1211578C	PB.1021.2,PB.1021.3
Scaffold1100	Alternative 3' splice site	1224088	1224074	-	Scaffold1100:1218020-1225745C	PB.1023.27/PB.1023.9,PB.1023.10
Scaffold1100	Alternative 3' splice site	1224088	1224074	-	Scaffold1100:1218020-1225745C	PB.1023.1/PB.1023.14/PB.1023.18/PB.1023.20/PB.1023.3,PB.1023.16/PB.1023.23/PB.1023.25
Scaffold1100	Alternative 3' splice site	1221554	1221551	-	Scaffold1100:1218020-1225745C	PB.1023.1/PB.1023.10/PB.1023.14/PB.1023.16/PB.1023.17/PB.1023.18/PB.1023.23/PB.1023.24/PB.1023.27,PB.1023.20/PB.1023.25/PB.1023.3/PB.1023.9
Scaffold1100	Intron retention	1220323	1220072	-	Scaffold1100:1218020-1225745C	PB.1023.1/PB.1023.10/PB.1023.11/PB.1023.13/PB.1023.16/PB.1023.17/PB.1023.19/PB.1023.20/PB.1023.24/PB.1023.3/PB.1023.6/PB.1023.7/PB.1023.8/PB.1023.9,PB.1023.23
Scaffold1100	Intron retention	1218809	1218718	-	Scaffold1100:1218020-1225745C	PB.1023.18,PB.1023.3
Scaffold1100	Intron retention	1220323	1218718	-	Scaffold1100:1218020-1225745C	PB.1023.18,PB.1023.23
Scaffold1100	Exon skipping	1218718	1218643	-	Scaffold1100:1218020-1225745C	PB.1023.1/PB.1023.10/PB.1023.11/PB.1023.13/PB.1023.16/PB.1023.17/PB.1023.19/PB.1023.20/PB.1023.24/PB.1023.6/PB.1023.7/PB.1023.8/PB.1023.9,PB.1023.23/PB.1023.3
Scaffold1100	Alternative 5' splice site	1218809	1218643	-	Scaffold1100:1218020-1225745C	PB.1023.1/PB.1023.10/PB.1023.11/PB.1023.13/PB.1023.16/PB.1023.17/PB.1023.19/PB.1023.20/PB.1023.24/PB.1023.6/PB.1023.7/PB.1023.8/PB.1023.9,PB.1023.18
Scaffold1100	Intron retention	1218809	1218389	-	Scaffold1100:1218020-1225745C	PB.1023.25,PB.1023.24
Scaffold1100	Intron retention	1220323	1218389	-	Scaffold1100:1218020-1225745C	PB.1023.25,PB.1023.23
Scaffold1100	Alternative 3' splice site	1792066	1792044	-	Scaffold1100:1788299-1796503C	PB.1031.1/PB.1031.4,PB.1031.2
Scaffold1100	Intron retention	1866838	1864392	-	Scaffold1100:1800678-1867478C	PB.1033.2,PB.1033.4
Scaffold1100	Intron retention	1864164	1860067	-	Scaffold1100:1800678-1867478C	PB.1033.5,PB.1033.4
Scaffold1100	Intron retention	2063791	2063214	-	Scaffold1100:2059506-2074063C	PB.1037.3,PB.1037.4
Scaffold1100	Exon skipping	2063462	2062515	-	Scaffold1100:2059506-2074063C	PB.1037.1/PB.1037.2,PB.1037.4
Scaffold1100	Alternative 5' splice site	2063791	2062515	-	Scaffold1100:2059506-2074063C	PB.1037.1,PB.1037.3
Scaffold1100	Intron retention	2164380	2163041	-	Scaffold1100:2156455-2169066C	PB.1040.4,PB.1040.2
Scaffold1100	Alternative 5' splice site	2162975	2162970	-	Scaffold1100:2156455-2169066C	PB.1040.1,PB.1040.2
Scaffold1100	Alternative 3' splice site	2159788	2159779	-	Scaffold1100:2156455-2169066C	PB.1040.1/PB.1040.2/PB.1040.4,PB.1040.3
Scaffold1100	Intron retention	2295659	2295416	-	Scaffold1100:2294406-2298360C	PB.1043.1,PB.1043.2/PB.1043.3
Scaffold1100	Intron retention	2480012	2478664	-	Scaffold1100:2416051-2482433C	PB.1044.3,PB.1044.1
Scaffold1102	Intron retention	255368	255631	+	Scaffold1102:252553-261406W	PB.1046.2,PB.1046.1/PB.1046.3
Scaffold1102	Exon skipping	761727	761844	+	Scaffold1102:754960-765949W	PB.1054.2,PB.1054.1
Scaffold1104	Intron retention	149262	149346	+	Scaffold1104:146576-176476W	PB.1061.4,PB.1061.1/PB.1061.5
Scaffold1104	Intron retention	2010514	2008922	-	Scaffold1104:2006427-2028395C	PB.1074.2,PB.1074.1
Scaffold1104	Exon skipping	2247318	2247232	-	Scaffold1104:2245000-2248283C	PB.1078.2,PB.1078.1
Scaffold1104	Exon skipping	2277354	2277289	-	Scaffold1104:2275584-2305099C	PB.1080.1,PB.1080.2
Scaffold1104	Alternative 5' splice site	2276997	2276363	-	Scaffold1104:2275584-2305099C	PB.1080.1,PB.1080.2
Scaffold1104	Exon skipping	2629736	2629024	-	Scaffold1104:2624595-2630760C	PB.1084.1/PB.1084.2/PB.1084.3/PB.1084.5/PB.1084.7,PB.1084.4
Scaffold1104	Intron retention	2627895	2627784	-	Scaffold1104:2624595-2630760C	PB.1084.1/PB.1084.2/PB.1084.4/PB.1084.6,PB.1084.3/PB.1084.5/PB.1084.7
Scaffold1104	Intron retention	2626314	2626190	-	Scaffold1104:2624595-2630760C	PB.1084.4,PB.1084.1/PB.1084.3
Scaffold1104	Alternative 5' splice site	2772478	2772396	-	Scaffold1104:2676763-2773678C	PB.1086.1/PB.1086.10/PB.1086.12/PB.1086.13/PB.1086.15/PB.1086.2/PB.1086.3/PB.1086.4/PB.1086.6/PB.1086.7/PB.1086.8/PB.1086.9,PB.1086.14/PB.1086.5
Scaffold1104	Alternative 3' splice site	2771111	2770996	-	Scaffold1104:2676763-2773678C	PB.1086.1/PB.1086.15/PB.1086.2/PB.1086.3/PB.1086.4/PB.1086.6/PB.1086.8,PB.1086.10
Scaffold1104	Intron retention	2771219	2770993	-	Scaffold1104:2676763-2773678C	PB.1086.12/PB.1086.14,PB.1086.5
Scaffold1104	Intron retention	2771218	2771111	-	Scaffold1104:2676763-2773678C	PB.1086.12/PB.1086.14,PB.1086.1/PB.1086.15/PB.1086.2/PB.1086.3/PB.1086.4/PB.1086.6/PB.1086.8
Scaffold1104	Intron retention	2771218	2770996	-	Scaffold1104:2676763-2773678C	PB.1086.12/PB.1086.14,PB.1086.10
Scaffold1104	Exon skipping	2771111	2770980	-	Scaffold1104:2676763-2773678C	PB.1086.7/PB.1086.9,PB.1086.1/PB.1086.15/PB.1086.2/PB.1086.3/PB.1086.4/PB.1086.6/PB.1086.8
Scaffold1104	Exon skipping	2770996	2770980	-	Scaffold1104:2676763-2773678C	PB.1086.7/PB.1086.9,PB.1086.10
Scaffold1104	Alternative 5' splice site	2771218	2770980	-	Scaffold1104:2676763-2773678C	PB.1086.7/PB.1086.9,PB.1086.14
Scaffold1104	Alternative 3' splice site	2769221	2769184	-	Scaffold1104:2676763-2773678C	PB.1086.1/PB.1086.10/PB.1086.14/PB.1086.15/PB.1086.2/PB.1086.3/PB.1086.4/PB.1086.5/PB.1086.6/PB.1086.8,PB.1086.12
Scaffold1104	Intron retention	2770980	2769221	-	Scaffold1104:2676763-2773678C	PB.1086.13,PB.1086.14
Scaffold1104	Intron retention	2771219	2769221	-	Scaffold1104:2676763-2773678C	PB.1086.13,PB.1086.5
Scaffold1104	Intron retention	2770980	2769184	-	Scaffold1104:2676763-2773678C	PB.1086.13,PB.1086.12
Scaffold1104	Intron retention	2771218	2769221	-	Scaffold1104:2676763-2773678C	PB.1086.13,PB.1086.7/PB.1086.9
Scaffold1104	Intron retention	2771218	2769221	-	Scaffold1104:2676763-2773678C	PB.1086.13,PB.1086.1/PB.1086.15/PB.1086.2/PB.1086.3/PB.1086.4/PB.1086.6/PB.1086.8
Scaffold1104	Intron retention	2771218	2769221	-	Scaffold1104:2676763-2773678C	PB.1086.13,PB.1086.10
Scaffold1104	Alternative 3' splice site	2743163	2743117	-	Scaffold1104:2676763-2773678C	PB.1086.1/PB.1086.10/PB.1086.12/PB.1086.2/PB.1086.5/PB.1086.7/PB.1086.8,PB.1086.3/PB.1086.6
Scaffold1104	Alternative 5' splice site	2743118	2743066	-	Scaffold1104:2676763-2773678C	PB.1086.9,PB.1086.1/PB.1086.10/PB.1086.12/PB.1086.2/PB.1086.5/PB.1086.7/PB.1086.8
Scaffold1104	Mutually exclusive exon	2743163	2743066	-	Scaffold1104:2676763-2773678C	PB.1086.9,PB.1086.3/PB.1086.6
Scaffold1104	Exon skipping	2745066	2743066	-	Scaffold1104:2676763-2773678C	PB.1086.4,PB.1086.3/PB.1086.6
Scaffold1104	Exon skipping	2745066	2743066	-	Scaffold1104:2676763-2773678C	PB.1086.4,PB.1086.1/PB.1086.10/PB.1086.12/PB.1086.2/PB.1086.5/PB.1086.7/PB.1086.8
Scaffold1104	Exon skipping	2745066	2743118	-	Scaffold1104:2676763-2773678C	PB.1086.4,PB.1086.9
Scaffold1104	Exon skipping	2739682	2739279	-	Scaffold1104:2676763-2773678C	PB.1086.1/PB.1086.12/PB.1086.2/PB.1086.3/PB.1086.4/PB.1086.5/PB.1086.6/PB.1086.7/PB.1086.8/PB.1086.9,PB.1086.10
Scaffold1104	Intron retention	2735614	2735536	-	Scaffold1104:2676763-2773678C	PB.1086.11,PB.1086.1/PB.1086.10/PB.1086.12/PB.1086.2/PB.1086.4/PB.1086.5/PB.1086.6/PB.1086.7/PB.1086.8/PB.1086.9
Scaffold1104	Intron retention	2727306	2727224	-	Scaffold1104:2676763-2773678C	PB.1086.1/PB.1086.10/PB.1086.2/PB.1086.3/PB.1086.4/PB.1086.5/PB.1086.6/PB.1086.7/PB.1086.8,PB.1086.11
Scaffold1104	Alternative 3' splice site	2727122	2727062	-	Scaffold1104:2676763-2773678C	PB.1086.1/PB.1086.11/PB.1086.2/PB.1086.3/PB.1086.4/PB.1086.5/PB.1086.6/PB.1086.7,PB.1086.10/PB.1086.8
Scaffold1104	Intron retention	2727194	2727122	-	Scaffold1104:2676763-2773678C	PB.1086.9,PB.1086.1/PB.1086.2/PB.1086.3/PB.1086.4/PB.1086.5/PB.1086.6/PB.1086.7
Scaffold1104	Intron retention	2727306	2727122	-	Scaffold1104:2676763-2773678C	PB.1086.9,PB.1086.11
Scaffold1104	Intron retention	2727194	2727062	-	Scaffold1104:2676763-2773678C	PB.1086.9,PB.1086.10/PB.1086.8
Scaffold1104	Intron retention	2703478	2702690	-	Scaffold1104:2676763-2773678C	PB.1086.1/PB.1086.9,PB.1086.10/PB.1086.11/PB.1086.2/PB.1086.3/PB.1086.4/PB.1086.6/PB.1086.7/PB.1086.8
Scaffold1104	Intron retention	2702858	2702659	-	Scaffold1104:2676763-2773678C	PB.1086.1/PB.1086.9,PB.1086.5
Scaffold1105	Alternative 3' splice site	454711	454750	+	Scaffold1105:453600-459953W	PB.1095.1,PB.1095.2
Scaffold1105	Alternative 5' splice site	456388	456475	+	Scaffold1105:453600-459953W	PB.1095.3,PB.1095.2
Scaffold1105	Intron retention	456475	456572	+	Scaffold1105:453600-459953W	PB.1095.1,PB.1095.2
Scaffold1105	Intron retention	456668	457083	+	Scaffold1105:453600-459953W	PB.1095.3,PB.1095.2
Scaffold1105	Intron retention	523997	524818	+	Scaffold1105:523798-527457W	PB.1099.3,PB.1099.2
Scaffold1105	Exon skipping	314536	314500	-	Scaffold1105:307973-318863C	PB.1091.4,PB.1091.1/PB.1091.3
Scaffold1105	Exon skipping	310726	310592	-	Scaffold1105:307973-318863C	PB.1091.1,PB.1091.3
Scaffold1105	Intron retention	418883	418808	-	Scaffold1105:414614-436280C	PB.1094.1,PB.1094.2/PB.1094.3/PB.1094.4/PB.1094.5
Scaffold1105	Intron retention	416864	416793	-	Scaffold1105:414614-436280C	PB.1094.3,PB.1094.1/PB.1094.2/PB.1094.4/PB.1094.5
Scaffold1105	Intron retention	470515	469135	-	Scaffold1105:464969-470898C	PB.1097.3,PB.1097.1/PB.1097.2
Scaffold1105	Exon skipping	466766	466704	-	Scaffold1105:464969-470898C	PB.1097.2,PB.1097.1
Scaffold1105	Alternative 5' splice site	602531	602521	-	Scaffold1105:600027-605041C	PB.1104.5,PB.1104.2
Scaffold11064	Intron retention	32527	31861	-	Scaffold11064:27250-61731C	PB.1108.2,PB.1108.1
Scaffold1107	Alternative 3' splice site	386895	386825	-	Scaffold1107:382438-400580C	PB.1114.2,PB.1114.1
Scaffold1107	Exon skipping	542584	542522	-	Scaffold1107:534778-544187C	PB.1115.2,PB.1115.1/PB.1115.3
Scaffold1107	Alternative 5' splice site	982833	982661	-	Scaffold1107:963454-984143C	PB.1117.3,PB.1117.2
Scaffold1107	Alternative 5' splice site	982898	982661	-	Scaffold1107:963454-984143C	PB.1117.4,PB.1117.2
Scaffold1107	Alternative 5' splice site	982898	982833	-	Scaffold1107:963454-984143C	PB.1117.4,PB.1117.3
Scaffold1107	Intron retention	1001346	1001156	-	Scaffold1107:991588-1004830C	PB.1120.12,PB.1120.4/PB.1120.5/PB.1120.7
Scaffold1107	Exon skipping	1001156	1001070	-	Scaffold1107:991588-1004830C	PB.1120.11,PB.1120.4/PB.1120.5/PB.1120.7
Scaffold1107	Alternative 5' splice site	1001346	1001070	-	Scaffold1107:991588-1004830C	PB.1120.11,PB.1120.12
Scaffold1107	Intron retention	1885137	1884070	-	Scaffold1107:1882788-1885741C	PB.1128.2/PB.1128.3,PB.1128.1
Scaffold1107	Intron retention	1883694	1883604	-	Scaffold1107:1882788-1885741C	PB.1128.2,PB.1128.1/PB.1128.3
Scaffold1107	Intron retention	1885137	1883604	-	Scaffold1107:1882788-1885741C	PB.1128.4,PB.1128.1
Scaffold1107	Intron retention	1883954	1883604	-	Scaffold1107:1882788-1885741C	PB.1128.4,PB.1128.3
Scaffold1107	Intron retention	1883954	1883864	-	Scaffold1107:1882788-1885741C	PB.1128.4,PB.1128.2
Scaffold1107	Intron retention	2058096	2057857	-	Scaffold1107:2056456-2088253C	PB.1130.5/PB.1130.6,PB.1130.2/PB.1130.3/PB.1130.8
Scaffold1108	Intron retention	315908	316222	+	Scaffold1108:307072-318502W	PB.1132.4/PB.1132.6,PB.1132.1/PB.1132.2/PB.1132.3
Scaffold1108	Alternative 5' splice site	1013422	1014128	+	Scaffold1108:1004454-1026854W	PB.1133.1/PB.1133.2/PB.1133.4/PB.1133.5,PB.1133.6
Scaffold1108	Exon skipping	1013124	1014128	+	Scaffold1108:1004454-1026854W	PB.1133.7,PB.1133.6
Scaffold1108	Exon skipping	1013124	1013422	+	Scaffold1108:1004454-1026854W	PB.1133.7,PB.1133.1/PB.1133.2/PB.1133.4/PB.1133.5
Scaffold1108	Exon skipping	1019856	1019907	+	Scaffold1108:1004454-1026854W	PB.1133.3,PB.1133.1/PB.1133.2/PB.1133.4/PB.1133.5
Scaffold1108	Alternative 3' splice site	1021479	1021505	+	Scaffold1108:1004454-1026854W	PB.1133.1/PB.1133.2/PB.1133.5/PB.1133.6/PB.1133.7,PB.1133.3/PB.1133.4
Scaffold1108	Intron retention	1022939	1023516	+	Scaffold1108:1004454-1026854W	PB.1133.4/PB.1133.5/PB.1133.6/PB.1133.7,PB.1133.1/PB.1133.3
Scaffold1108	Intron retention	1022939	1024376	+	Scaffold1108:1004454-1026854W	PB.1133.2,PB.1133.1/PB.1133.3
Scaffold1108	Intron retention	1023616	1024376	+	Scaffold1108:1004454-1026854W	PB.1133.2,PB.1133.4/PB.1133.5/PB.1133.6/PB.1133.7
Scaffold1108	Alternative 3' splice site	1140528	1140410	-	Scaffold1108:1125428-1142872C	PB.1135.3/PB.1135.5/PB.1135.9,PB.1135.6
Scaffold1108	Alternative 3' splice site	1138360	1138278	-	Scaffold1108:1125428-1142872C	PB.1135.6,PB.1135.2/PB.1135.3/PB.1135.5
Scaffold1108	Intron retention	1137797	1137121	-	Scaffold1108:1125428-1142872C	PB.1135.6,PB.1135.2
Scaffold1108	Intron retention	1137797	1137121	-	Scaffold1108:1125428-1142872C	PB.1135.1,PB.1135.3/PB.1135.5
Scaffold1108	Alternative 5' splice site	1136950	1136861	-	Scaffold1108:1125428-1142872C	PB.1135.2,PB.1135.3/PB.1135.5
Scaffold1108	Alternative 5' splice site	1136950	1136861	-	Scaffold1108:1125428-1142872C	PB.1135.6,PB.1135.1
Scaffold1108	Alternative 3' splice site	1127693	1127674	-	Scaffold1108:1125428-1142872C	PB.1135.5/PB.1135.6,PB.1135.1/PB.1135.2/PB.1135.3/PB.1135.4
Scaffold111	Intron retention	50695	50960	+	Scaffold111:43368-61798W	PB.1138.3,PB.1138.2
Scaffold11114	Intron retention	630461	630476	+	Scaffold11114:628742-640328W	PB.1143.2,PB.1143.3
Scaffold11114	Intron retention	684482	684501	+	Scaffold11114:681024-685159W	PB.1145.1,PB.1145.2
Scaffold11114	Intron retention	682303	684458	+	Scaffold11114:681024-685159W	PB.1145.3,PB.1145.1
Scaffold11114	Intron retention	682303	684501	+	Scaffold11114:681024-685159W	PB.1145.3,PB.1145.2
Scaffold11114	Alternative 3' splice site	651643	651640	-	Scaffold11114:629337-653056C	PB.1144.8,PB.1144.5
Scaffold11128	Intron retention	22454	22205	-	Scaffold11128:16617-29308C	PB.1146.2,PB.1146.1
Scaffold11129	Alternative 5' splice site	696952	696975	+	Scaffold11129:668734-698643W	PB.1150.2,PB.1150.1
Scaffold11150	Intron retention	105482	105584	+	Scaffold11150:86682-109573W	PB.1157.3,PB.1157.1/PB.1157.2/PB.1157.4
Scaffold11150	Intron retention	106669	107485	+	Scaffold11150:86682-109573W	PB.1157.3,PB.1157.1
Scaffold11150	Intron retention	107403	107483	+	Scaffold11150:86682-109573W	PB.1157.3,PB.1157.2
Scaffold11150	Alternative 5' splice site	133168	136990	+	Scaffold11150:129318-140664W	PB.1158.1/PB.1158.8/PB.1158.9,PB.1158.10
Scaffold11150	Intron retention	198498	196867	-	Scaffold11150:193740-207558C	PB.1163.2,PB.1163.1
Scaffold11150	Alternative 3' splice site	340228	340209	-	Scaffold11150:331468-340986C	PB.1165.2,PB.1165.1
Scaffold1116	Intron retention	93981	92015	-	Scaffold1116:74738-96382C	PB.1169.3,PB.1169.1
Scaffold1116	Intron retention	94158	91849	-	Scaffold1116:74738-96382C	PB.1169.4,PB.1169.1
Scaffold1116	Intron retention	94158	91849	-	Scaffold1116:74738-96382C	PB.1169.4,PB.1169.3
Scaffold1116	Exon skipping	90857	90705	-	Scaffold1116:74738-96382C	PB.1169.1,PB.1169.3
Scaffold1116	Exon skipping	84287	84224	-	Scaffold1116:74738-96382C	PB.1169.1,PB.1169.3
Scaffold1116	Exon skipping	78673	78597	-	Scaffold1116:74738-96382C	PB.1169.1,PB.1169.2
Scaffold11162	Intron retention	589684	590603	+	Scaffold11162:588496-595913W	PB.1177.1,PB.1177.10/PB.1177.7/PB.1177.8
Scaffold11162	Intron retention	589684	590603	+	Scaffold11162:588496-595913W	PB.1177.5,PB.1177.2/PB.1177.3/PB.1177.4/PB.1177.6/PB.1177.9
Scaffold11162	Alternative 5' splice site	590708	590740	+	Scaffold11162:588496-595913W	PB.1177.10/PB.1177.7/PB.1177.8,PB.1177.11/PB.1177.2/PB.1177.3/PB.1177.4/PB.1177.6/PB.1177.9
Scaffold11162	Alternative 5' splice site	590708	590740	+	Scaffold11162:588496-595913W	PB.1177.1,PB.1177.5
Scaffold11162	Intron retention	591556	591702	+	Scaffold11162:588496-595913W	PB.1177.5,PB.1177.1/PB.1177.10/PB.1177.11/PB.1177.13/PB.1177.2/PB.1177.3/PB.1177.4/PB.1177.6/PB.1177.7/PB.1177.8/PB.1177.9
Scaffold11162	Intron retention	592366	592872	+	Scaffold11162:588496-595913W	PB.1177.11/PB.1177.2/PB.1177.3/PB.1177.5/PB.1177.6/PB.1177.8,PB.1177.1/PB.1177.10/PB.1177.4/PB.1177.9
Scaffold11162	Intron retention	592789	592869	+	Scaffold11162:588496-595913W	PB.1177.11/PB.1177.2/PB.1177.3/PB.1177.5/PB.1177.6/PB.1177.8,PB.1177.7
Scaffold11162	Intron retention	592072	592872	+	Scaffold11162:588496-595913W	PB.1177.13,PB.1177.1/PB.1177.10/PB.1177.4/PB.1177.9
Scaffold11162	Intron retention	592072	592170	+	Scaffold11162:588496-595913W	PB.1177.13,PB.1177.11/PB.1177.2/PB.1177.3/PB.1177.5/PB.1177.6/PB.1177.8
Scaffold11162	Intron retention	592072	592869	+	Scaffold11162:588496-595913W	PB.1177.13,PB.1177.7
Scaffold11162	Intron retention	593214	593330	+	Scaffold11162:588496-595913W	PB.1177.13/PB.1177.14/PB.1177.3/PB.1177.5/PB.1177.6/PB.1177.8/PB.1177.9,PB.1177.1/PB.1177.10/PB.1177.11/PB.1177.4/PB.1177.7
Scaffold11162	Alternative 5' splice site	594315	594349	+	Scaffold11162:588496-595913W	PB.1177.1/PB.1177.10/PB.1177.11/PB.1177.13/PB.1177.4/PB.1177.5/PB.1177.6/PB.1177.7/PB.1177.8/PB.1177.9,PB.1177.14
Scaffold11162	Intron retention	593402	594457	+	Scaffold11162:588496-595913W	PB.1177.2,PB.1177.3
Scaffold11162	Intron retention	593214	594455	+	Scaffold11162:588496-595913W	PB.1177.2,PB.1177.1/PB.1177.10/PB.1177.11/PB.1177.4/PB.1177.7
Scaffold11162	Intron retention	593402	594455	+	Scaffold11162:588496-595913W	PB.1177.2,PB.1177.13/PB.1177.5/PB.1177.6/PB.1177.8/PB.1177.9
Scaffold11162	Alternative 5' splice site	614427	614444	+	Scaffold11162:613542-618136W	PB.1179.10,PB.1179.3/PB.1179.7
Scaffold11162	Intron retention	622254	622307	+	Scaffold11162:619581-622541W	PB.1180.6,PB.1180.1/PB.1180.5
Scaffold11162	Intron retention	142942	142638	-	Scaffold11162:138017-152396C	PB.1172.5,PB.1172.1/PB.1172.2/PB.1172.4
Scaffold11162	Intron retention	141260	139316	-	Scaffold11162:138017-152396C	PB.1172.2/PB.1172.5,PB.1172.1/PB.1172.4
Scaffold11170	Intron retention	46422	44775	-	Scaffold11170:41856-51182C	PB.1181.2,PB.1181.1
Scaffold11188	Exon skipping	380271	380367	+	Scaffold11188:371988-395121W	PB.1187.1/PB.1187.2/PB.1187.4/PB.1187.5,PB.1187.3
Scaffold11188	Alternative 5' splice site	793256	793183	-	Scaffold11188:784737-797449C	PB.1193.1/PB.1193.2/PB.1193.3/PB.1193.4/PB.1193.5,PB.1193.6
Scaffold11220	Alternative 5' splice site	258559	258646	+	Scaffold11220:247507-261879W	PB.1199.2,PB.1199.1/PB.1199.3
Scaffold11220	Intron retention	258646	258732	+	Scaffold11220:247507-261879W	PB.1199.4,PB.1199.1
Scaffold11220	Intron retention	258559	258732	+	Scaffold11220:247507-261879W	PB.1199.4,PB.1199.2
Scaffold11220	Alternative 3' splice site	25877	25836	-	Scaffold11220:23105-30026C	PB.1195.1/PB.1195.3,PB.1195.4
Scaffold11220	Alternative 3' splice site	25285	25279	-	Scaffold11220:23105-30026C	PB.1195.2/PB.1195.4,PB.1195.1/PB.1195.3
Scaffold11220	Alternative 3' splice site	24755	24159	-	Scaffold11220:23105-30026C	PB.1195.1/PB.1195.4,PB.1195.2
Scaffold11220	Intron retention	24863	24755	-	Scaffold11220:23105-30026C	PB.1195.3,PB.1195.1/PB.1195.4
Scaffold11220	Intron retention	24863	24159	-	Scaffold11220:23105-30026C	PB.1195.3,PB.1195.2
Scaffold1125	Exon skipping	379285	379364	+	Scaffold1125:365339-471102W	PB.1207.10/PB.1207.12,PB.1207.11
Scaffold1125	Exon skipping	380644	380731	+	Scaffold1125:365339-471102W	PB.1207.13,PB.1207.12
Scaffold1125	Exon skipping	379285	380731	+	Scaffold1125:365339-471102W	PB.1207.13,PB.1207.11
Scaffold1125	Exon skipping	20670	20613	-	Scaffold1125:17921-22065C	PB.1200.3,PB.1200.1
Scaffold1125	Exon skipping	20871	20798	-	Scaffold1125:17921-22065C	PB.1200.4/PB.1200.5,PB.1200.3
Scaffold1125	Exon skipping	20871	20613	-	Scaffold1125:17921-22065C	PB.1200.2,PB.1200.1
Scaffold1125	Intron retention	20437	19813	-	Scaffold1125:17921-22065C	PB.1200.5,PB.1200.2/PB.1200.3
Scaffold1125	Intron retention	20437	19031	-	Scaffold1125:17921-22065C	PB.1200.1/PB.1200.4,PB.1200.2/PB.1200.3
Scaffold1125	Intron retention	19702	19031	-	Scaffold1125:17921-22065C	PB.1200.1/PB.1200.4,PB.1200.5
Scaffold1125	Intron retention	20613	20537	-	Scaffold1125:17921-22065C	PB.1200.6,PB.1200.1
Scaffold1125	Exon skipping	435210	435114	-	Scaffold1125:271925-488911C	PB.1208.16/PB.1208.7,PB.1208.10/PB.1208.11/PB.1208.13/PB.1208.5/PB.1208.9
Scaffold1125	Alternative 5' splice site	434949	434904	-	Scaffold1125:271925-488911C	PB.1208.13/PB.1208.14/PB.1208.15/PB.1208.16/PB.1208.18/PB.1208.2/PB.1208.7/PB.1208.9,PB.1208.10/PB.1208.11
Scaffold1125	Alternative 5' splice site	434904	434878	-	Scaffold1125:271925-488911C	PB.1208.10/PB.1208.11,PB.1208.17/PB.1208.5
Scaffold1125	Alternative 5' splice site	434949	434878	-	Scaffold1125:271925-488911C	PB.1208.13/PB.1208.14/PB.1208.15/PB.1208.16/PB.1208.18/PB.1208.2/PB.1208.7/PB.1208.9,PB.1208.17/PB.1208.5
Scaffold1125	Exon skipping	430522	430432	-	Scaffold1125:271925-488911C	PB.1208.17/PB.1208.5,PB.1208.10/PB.1208.11/PB.1208.13/PB.1208.14/PB.1208.15/PB.1208.16/PB.1208.18/PB.1208.2/PB.1208.3/PB.1208.7/PB.1208.9
Scaffold1125	Alternative 3' splice site	429046	429030	-	Scaffold1125:271925-488911C	PB.1208.9,PB.1208.10/PB.1208.11/PB.1208.14/PB.1208.15/PB.1208.16/PB.1208.17/PB.1208.18/PB.1208.7/PB.1208.8
Scaffold1125	Intron retention	429395	429046	-	Scaffold1125:271925-488911C	PB.1208.13,PB.1208.9
Scaffold1125	Intron retention	429395	429030	-	Scaffold1125:271925-488911C	PB.1208.13,PB.1208.10/PB.1208.11/PB.1208.14/PB.1208.15/PB.1208.16/PB.1208.17/PB.1208.18/PB.1208.7
Scaffold1125	Intron retention	427937	427810	-	Scaffold1125:271925-488911C	PB.1208.16,PB.1208.15
Scaffold1125	Alternative 3' splice site	276430	276412	-	Scaffold1125:271925-488911C	PB.1208.1,PB.1208.4
Scaffold1128	Alternative 3' splice site	270036	270935	+	Scaffold1128:266372-273094W	PB.1223.3,PB.1223.1/PB.1223.2/PB.1223.4
Scaffold1128	Alternative 3' splice site	369238	369256	+	Scaffold1128:369044-374726W	PB.1226.2,PB.1226.1
Scaffold1128	Intron retention	374291	374354	+	Scaffold1128:369044-374726W	PB.1226.7,PB.1226.4
Scaffold1128	Exon skipping	1279124	1281679	+	Scaffold1128:1261010-2661968W	PB.1231.3,PB.1231.1
Scaffold1128	Intron retention	1890988	1891085	+	Scaffold1128:1261010-2661968W	PB.1231.21,PB.1231.20/PB.1231.22
Scaffold1128	Intron retention	1891502	1894030	+	Scaffold1128:1261010-2661968W	PB.1231.20,PB.1231.21/PB.1231.22
Scaffold1128	Intron retention	1894170	1894615	+	Scaffold1128:1261010-2661968W	PB.1231.23,PB.1231.20
Scaffold1128	Intron retention	1891502	1894615	+	Scaffold1128:1261010-2661968W	PB.1231.23,PB.1231.21/PB.1231.22
Scaffold1128	Intron retention	271191	271036	-	Scaffold1128:268745-273022C	PB.1224.1,PB.1224.2
Scaffold1128	Intron retention	269391	269292	-	Scaffold1128:268745-273022C	PB.1224.2,PB.1224.1
Scaffold1128	Exon skipping	1500641	1500593	-	Scaffold1128:1498440-1503775C	PB.1232.6,PB.1232.3/PB.1232.5
Scaffold1128	Intron retention	1502491	1500515	-	Scaffold1128:1498440-1503775C	PB.1232.4,PB.1232.3/PB.1232.5
Scaffold1128	Intron retention	1502491	1500515	-	Scaffold1128:1498440-1503775C	PB.1232.4,PB.1232.6
Scaffold1128	Exon skipping	2273796	2273709	-	Scaffold1128:2270934-2274486C	PB.1232.18,PB.1232.21
Scaffold1128	Alternative 5' splice site	2274168	2273709	-	Scaffold1128:2270934-2274486C	PB.1232.18,PB.1232.19/PB.1232.22
Scaffold1128	Alternative 5' splice site	2272626	2272585	-	Scaffold1128:2270934-2274486C	PB.1232.19,PB.1232.18/PB.1232.20/PB.1232.21
Scaffold1128	Intron retention	2272585	2272502	-	Scaffold1128:2270934-2274486C	PB.1232.22,PB.1232.18/PB.1232.20/PB.1232.21
Scaffold1128	Intron retention	2272626	2272502	-	Scaffold1128:2270934-2274486C	PB.1232.22,PB.1232.19
Scaffold1128	Intron retention	2271751	2271676	-	Scaffold1128:2270934-2274486C	PB.1232.20,PB.1232.18/PB.1232.19/PB.1232.21/PB.1232.22
Scaffold1128	Alternative 5' splice site	2483690	2483628	-	Scaffold1128:2478419-2488482C	PB.1232.26,PB.1232.23/PB.1232.24/PB.1232.28/PB.1232.29
Scaffold1128	Intron retention	2483628	2482391	-	Scaffold1128:2478419-2488482C	PB.1232.25/PB.1232.31,PB.1232.23/PB.1232.24/PB.1232.28/PB.1232.29
Scaffold1128	Intron retention	2483690	2482391	-	Scaffold1128:2478419-2488482C	PB.1232.25/PB.1232.31,PB.1232.26
Scaffold1128	Intron retention	2483628	2480985	-	Scaffold1128:2478419-2488482C	PB.1232.27,PB.1232.23/PB.1232.24
Scaffold1128	Intron retention	2482283	2480985	-	Scaffold1128:2478419-2488482C	PB.1232.27,PB.1232.25
Scaffold1128	Intron retention	2558796	2557090	-	Scaffold1128:2549969-2565016C	PB.1232.36,PB.1232.33/PB.1232.35
Scaffold1128	Intron retention	2751371	2751290	-	Scaffold1128:2716308-2786606C	PB.1234.2/PB.1234.4/PB.1234.5,PB.1234.3
Scaffold1128	Alternative 3' splice site	2750310	2750304	-	Scaffold1128:2716308-2786606C	PB.1234.2/PB.1234.4/PB.1234.5,PB.1234.3
Scaffold1128	Alternative 5' splice site	3182140	3182134	-	Scaffold1128:3174843-3189263C	PB.1235.3,PB.1235.4
Scaffold1128	Alternative 5' splice site	3181499	3181261	-	Scaffold1128:3174843-3189263C	PB.1235.2,PB.1235.5
Scaffold1128	Intron retention	3177443	3177312	-	Scaffold1128:3174843-3189263C	PB.1235.2,PB.1235.5
Scaffold1128	Intron retention	3177136	3177001	-	Scaffold1128:3174843-3189263C	PB.1235.3,PB.1235.2
Scaffold1128	Intron retention	3177443	3177001	-	Scaffold1128:3174843-3189263C	PB.1235.3,PB.1235.5
Scaffold1128	Intron retention	3177136	3175974	-	Scaffold1128:3174843-3189263C	PB.1235.4,PB.1235.2
Scaffold1128	Intron retention	3176966	3175974	-	Scaffold1128:3174843-3189263C	PB.1235.4,PB.1235.3
Scaffold1128	Intron retention	3177443	3175974	-	Scaffold1128:3174843-3189263C	PB.1235.4,PB.1235.5
Scaffold11297	Intron retention	122900	123099	+	Scaffold11297:121132-150871W	PB.1238.2,PB.1238.1/PB.1238.4/PB.1238.6
Scaffold11297	Intron retention	122640	123099	+	Scaffold11297:121132-150871W	PB.1238.7,PB.1238.1/PB.1238.4/PB.1238.6
Scaffold11297	Intron retention	122640	122874	+	Scaffold11297:121132-150871W	PB.1238.7,PB.1238.2
Scaffold11297	Intron retention	125181	125402	+	Scaffold11297:121132-150871W	PB.1238.7,PB.1238.1/PB.1238.2/PB.1238.4/PB.1238.8
Scaffold11297	Intron retention	124439	125402	+	Scaffold11297:121132-150871W	PB.1238.5,PB.1238.1/PB.1238.2/PB.1238.4/PB.1238.8
Scaffold11297	Intron retention	124439	125086	+	Scaffold11297:121132-150871W	PB.1238.5,PB.1238.7
Scaffold1132	Intron retention	466645	466728	+	Scaffold1132:458932-470363W	PB.1248.1/PB.1248.2/PB.1248.3,PB.1248.4
Scaffold1132	Intron retention	872074	872142	+	Scaffold1132:871120-874605W	PB.1252.1/PB.1252.2,PB.1252.3
Scaffold1132	Alternative 3' splice site	145744	145671	-	Scaffold1132:141123-155051C	PB.1246.4/PB.1246.6,PB.1246.1
Scaffold1132	Alternative 3' splice site	145251	145208	-	Scaffold1132:141123-155051C	PB.1246.1/PB.1246.3/PB.1246.4/PB.1246.5,PB.1246.6
Scaffold1132	Intron retention	143600	143504	-	Scaffold1132:141123-155051C	PB.1246.5,PB.1246.1/PB.1246.3/PB.1246.4
Scaffold1132	Alternative 5' splice site	142418	142374	-	Scaffold1132:141123-155051C	PB.1246.1/PB.1246.4/PB.1246.5,PB.1246.3
Scaffold1132	Intron retention	471997	471481	-	Scaffold1132:470666-480274C	PB.1249.2,PB.1249.1
Scaffold1132	Exon skipping	527525	527305	-	Scaffold1132:525799-536610C	PB.1251.3,PB.1251.1
Scaffold1132	Intron retention	527305	527093	-	Scaffold1132:525799-536610C	PB.1251.2,PB.1251.1
Scaffold1132	Alternative 3' splice site	527525	527093	-	Scaffold1132:525799-536610C	PB.1251.2,PB.1251.3
Scaffold1132	Alternative 3' splice site	637908	637635	-	Scaffold1132:625756-639816C	PB.1251.7/PB.1251.8/PB.1251.9,PB.1251.11
Scaffold1132	Intron retention	719802	717019	-	Scaffold1132:715192-721138C	PB.1251.14,PB.1251.13
Scaffold1133	Alternative 3' splice site	210916	210986	+	Scaffold1133:207576-228622W	PB.1254.15,PB.1254.13
Scaffold1133	Exon skipping	211298	211339	+	Scaffold1133:207576-228622W	PB.1254.13,PB.1254.15
Scaffold1133	Alternative 5' splice site	211039	211339	+	Scaffold1133:207576-228622W	PB.1254.13,PB.1254.10
Scaffold1133	Intron retention	211339	211897	+	Scaffold1133:207576-228622W	PB.1254.6/PB.1254.7/PB.1254.9,PB.1254.10
Scaffold1133	Intron retention	211039	211897	+	Scaffold1133:207576-228622W	PB.1254.6/PB.1254.7/PB.1254.9,PB.1254.13
Scaffold1133	Intron retention	211039	211897	+	Scaffold1133:207576-228622W	PB.1254.1/PB.1254.8,PB.1254.15
Scaffold1133	Alternative 3' splice site	210916	210986	+	Scaffold1133:207576-228622W	PB.1254.1/PB.1254.8,PB.1254.6/PB.1254.7/PB.1254.9
Scaffold1133	Intron retention	213559	214645	+	Scaffold1133:207576-228622W	PB.1254.1/PB.1254.10/PB.1254.11/PB.1254.13/PB.1254.6,PB.1254.15/PB.1254.9
Scaffold1133	Intron retention	213559	214640	+	Scaffold1133:207576-228622W	PB.1254.1/PB.1254.10/PB.1254.11/PB.1254.13/PB.1254.6,PB.1254.7/PB.1254.8
Scaffold1133	Exon skipping	215510	215654	+	Scaffold1133:207576-228622W	PB.1254.1/PB.1254.13,PB.1254.15
Scaffold1133	Alternative 5' splice site	214910	214918	+	Scaffold1133:207576-228622W	PB.1254.1/PB.1254.13,PB.1254.10/PB.1254.6/PB.1254.7/PB.1254.8/PB.1254.9
Scaffold1133	Intron retention	227201	227241	+	Scaffold1133:207576-228622W	PB.1254.3,PB.1254.18
Scaffold1133	Alternative 3' splice site	1227130	1227152	+	Scaffold1133:1226392-1229385W	PB.1264.3,PB.1264.6
Scaffold1133	Alternative 3' splice site	1227130	1227258	+	Scaffold1133:1226392-1229385W	PB.1264.3,PB.1264.4
Scaffold1133	Alternative 3' splice site	1227152	1227258	+	Scaffold1133:1226392-1229385W	PB.1264.6,PB.1264.4
Scaffold1133	Exon skipping	2098440	2099900	+	Scaffold1133:2071257-2116214W	PB.1270.1/PB.1270.3/PB.1270.4,PB.1270.6
Scaffold1133	Intron retention	2110841	2110923	+	Scaffold1133:2071257-2116214W	PB.1270.3/PB.1270.6,PB.1270.1
Scaffold1133	Intron retention	38910	37088	-	Scaffold1133:33162-43677C	PB.1253.2,PB.1253.1/PB.1253.3
Scaffold1133	Exon skipping	268829	268712	-	Scaffold1133:267474-271063C	PB.1257.2,PB.1257.1
Scaffold1133	Exon skipping	747250	747159	-	Scaffold1133:741543-748340C	PB.1260.1/PB.1260.2/PB.1260.3/PB.1260.4/PB.1260.6/PB.1260.7,PB.1260.5
Scaffold1133	Alternative 5' splice site	744901	744861	-	Scaffold1133:741543-748340C	PB.1260.3,PB.1260.6
Scaffold1133	Intron retention	744901	744430	-	Scaffold1133:741543-748340C	PB.1260.1,PB.1260.3
Scaffold1133	Intron retention	744861	744430	-	Scaffold1133:741543-748340C	PB.1260.1,PB.1260.6
Scaffold1133	Intron retention	744897	744791	-	Scaffold1133:741543-748340C	PB.1260.1,PB.1260.7
Scaffold1133	Intron retention	744253	742861	-	Scaffold1133:741543-748340C	PB.1260.2,PB.1260.1
Scaffold1133	Intron retention	744897	742861	-	Scaffold1133:741543-748340C	PB.1260.2,PB.1260.7
Scaffold1133	Exon skipping	742861	742694	-	Scaffold1133:741543-748340C	PB.1260.3/PB.1260.6,PB.1260.1/PB.1260.7
Scaffold1133	Intron retention	744901	741928	-	Scaffold1133:741543-748340C	PB.1260.4,PB.1260.3
Scaffold1133	Intron retention	745221	745080	-	Scaffold1133:741543-748340C	PB.1260.5,PB.1260.4
Scaffold1133	Intron retention	745221	741928	-	Scaffold1133:741543-748340C	PB.1260.5,PB.1260.3
Scaffold1133	Intron retention	1233644	1233447	-	Scaffold1133:1232512-1260647C	PB.1265.2,PB.1265.1/PB.1265.3
Scaffold1133	Intron retention	2326287	2325490	-	Scaffold1133:2319541-2328721C	PB.1273.1/PB.1273.6,PB.1273.2
Scaffold1133	Intron retention	2323442	2323436	-	Scaffold1133:2319541-2328721C	PB.1273.1/PB.1273.2/PB.1273.6,PB.1273.4
Scaffold1133	Alternative 3' splice site	2478363	2478285	-	Scaffold1133:2469920-2478794C	PB.1278.4/PB.1278.5/PB.1278.7/PB.1278.9,PB.1278.2/PB.1278.8
Scaffold1133	Intron retention	2474355	2473905	-	Scaffold1133:2469920-2478794C	PB.1278.7,PB.1278.2/PB.1278.5/PB.1278.8
Scaffold1133	Exon skipping	2473110	2472960	-	Scaffold1133:2469920-2478794C	PB.1278.2/PB.1278.5/PB.1278.7,PB.1278.8
Scaffold11333	Intron retention	31975	32035	+	Scaffold11333:25516-36353W	PB.1283.10,PB.1283.14
Scaffold11333	Intron retention	30933	32080	+	Scaffold11333:25516-36353W	PB.1283.10,PB.1283.12/PB.1283.13/PB.1283.2/PB.1283.3/PB.1283.5/PB.1283.7/PB.1283.9
Scaffold11333	Intron retention	32200	32278	+	Scaffold11333:25516-36353W	PB.1283.8,PB.1283.12/PB.1283.13/PB.1283.2/PB.1283.3/PB.1283.6/PB.1283.7/PB.1283.9
Scaffold11333	Intron retention	32200	32278	+	Scaffold11333:25516-36353W	PB.1283.4,PB.1283.10
Scaffold11333	Intron retention	31975	32278	+	Scaffold11333:25516-36353W	PB.1283.4,PB.1283.14
Scaffold11333	Intron retention	30933	32278	+	Scaffold11333:25516-36353W	PB.1283.4,PB.1283.12/PB.1283.13/PB.1283.2/PB.1283.3/PB.1283.7/PB.1283.9
Scaffold11333	Alternative 3' splice site	33891	33954	+	Scaffold11333:25516-36353W	PB.1283.1/PB.1283.10/PB.1283.11/PB.1283.13/PB.1283.14/PB.1283.15/PB.1283.2/PB.1283.4/PB.1283.6/PB.1283.7/PB.1283.8,PB.1283.12/PB.1283.3
Scaffold11333	Intron retention	33804	33891	+	Scaffold11333:25516-36353W	PB.1283.9,PB.1283.1/PB.1283.10/PB.1283.11/PB.1283.13/PB.1283.14/PB.1283.15/PB.1283.2/PB.1283.4/PB.1283.6/PB.1283.7/PB.1283.8
Scaffold11333	Intron retention	33804	33954	+	Scaffold11333:25516-36353W	PB.1283.9,PB.1283.12/PB.1283.3
Scaffold11333	Alternative 5' splice site	34464	34497	+	Scaffold11333:25516-36353W	PB.1283.1/PB.1283.10/PB.1283.11/PB.1283.12/PB.1283.13/PB.1283.14/PB.1283.2/PB.1283.3/PB.1283.4/PB.1283.6/PB.1283.9,PB.1283.7/PB.1283.8
Scaffold11333	Alternative 3' splice site	86155	86055	-	Scaffold11333:54077-90758C	PB.1285.4,PB.1285.1/PB.1285.3/PB.1285.5
Scaffold11333	Alternative 3' splice site	98618	98230	-	Scaffold11333:94129-99155C	PB.1286.2,PB.1286.1
Scaffold11333	Exon skipping	105053	105048	-	Scaffold11333:102854-111364C	PB.1287.1/PB.1287.4,PB.1287.2
Scaffold1135	Intron retention	36006	36870	+	Scaffold1135:32195-38469W	PB.1288.3,PB.1288.1/PB.1288.4
Scaffold1135	Intron retention	780566	781014	+	Scaffold1135:777032-784485W	PB.1305.4,PB.1305.1/PB.1305.5/PB.1305.7
Scaffold1135	Intron retention	779944	780440	+	Scaffold1135:777032-784485W	PB.1305.2,PB.1305.4
Scaffold1135	Intron retention	779944	781014	+	Scaffold1135:777032-784485W	PB.1305.2,PB.1305.1/PB.1305.5/PB.1305.7
Scaffold1135	Intron retention	783174	783844	+	Scaffold1135:777032-784485W	PB.1305.1/PB.1305.6,PB.1305.2/PB.1305.5
Scaffold1135	Intron retention	783573	783842	+	Scaffold1135:777032-784485W	PB.1305.1/PB.1305.6,PB.1305.3
Scaffold1135	Intron retention	783901	784038	+	Scaffold1135:777032-784485W	PB.1305.4/PB.1305.7,PB.1305.1/PB.1305.6
Scaffold1135	Intron retention	783174	784038	+	Scaffold1135:777032-784485W	PB.1305.4/PB.1305.7,PB.1305.2
Scaffold1135	Intron retention	783573	784038	+	Scaffold1135:777032-784485W	PB.1305.4/PB.1305.7,PB.1305.3
Scaffold1135	Intron retention	870146	870290	+	Scaffold1135:864518-871700W	PB.1307.5,PB.1307.1/PB.1307.2/PB.1307.3
Scaffold1135	Alternative 3' splice site	871088	871154	+	Scaffold1135:864518-871700W	PB.1307.6,PB.1307.1/PB.1307.2
Scaffold1135	Intron retention	870672	871154	+	Scaffold1135:864518-871700W	PB.1307.3/PB.1307.5,PB.1307.1/PB.1307.2
Scaffold1135	Intron retention	870672	871088	+	Scaffold1135:864518-871700W	PB.1307.3/PB.1307.5,PB.1307.6
Scaffold1135	Intron retention	1156238	1156344	+	Scaffold1135:1150598-1158266W	PB.1310.1/PB.1310.2/PB.1310.4,PB.1310.3
Scaffold1135	Alternative 3' splice site	1157430	1157478	+	Scaffold1135:1150598-1158266W	PB.1310.4,PB.1310.6
Scaffold1135	Intron retention	1234194	1234431	+	Scaffold1135:1224905-1235609W	PB.1314.1,PB.1314.6
Scaffold1135	Intron retention	2059848	2060586	+	Scaffold1135:2052636-2066072W	PB.1323.3,PB.1323.1/PB.1323.2
Scaffold1135	Intron retention	74513	73796	-	Scaffold1135:45077-78252C	PB.1290.1,PB.1290.2
Scaffold1135	Alternative 3' splice site	84363	82226	-	Scaffold1135:80122-87673C	PB.1291.4,PB.1291.3
Scaffold1135	Intron retention	84719	82226	-	Scaffold1135:80122-87673C	PB.1291.2,PB.1291.3
Scaffold1135	Intron retention	84719	84363	-	Scaffold1135:80122-87673C	PB.1291.2,PB.1291.4
Scaffold1135	Intron retention	633889	633073	-	Scaffold1135:629220-640039C	PB.1296.1,PB.1296.3
Scaffold1135	Exon skipping	630657	630575	-	Scaffold1135:629220-640039C	PB.1296.1,PB.1296.2/PB.1296.3
Scaffold1135	Alternative 3' splice site	784909	784898	-	Scaffold1135:776839-785991C	PB.1306.10/PB.1306.11/PB.1306.14/PB.1306.17/PB.1306.19/PB.1306.2/PB.1306.20/PB.1306.7,PB.1306.8
Scaffold1135	Intron retention	784569	784085	-	Scaffold1135:776839-785991C	PB.1306.20,PB.1306.10/PB.1306.11/PB.1306.2
Scaffold1135	Intron retention	784569	783898	-	Scaffold1135:776839-785991C	PB.1306.8,PB.1306.10/PB.1306.11/PB.1306.2
Scaffold1135	Intron retention	784035	783898	-	Scaffold1135:776839-785991C	PB.1306.19,PB.1306.20
Scaffold1135	Intron retention	784569	784085	-	Scaffold1135:776839-785991C	PB.1306.19,PB.1306.14/PB.1306.7
Scaffold1135	Intron retention	783102	781758	-	Scaffold1135:776839-785991C	PB.1306.16,PB.1306.5/PB.1306.7
Scaffold1135	Exon skipping	781758	781722	-	Scaffold1135:776839-785991C	PB.1306.14,PB.1306.10/PB.1306.11/PB.1306.17/PB.1306.2/PB.1306.3/PB.1306.5/PB.1306.7/PB.1306.8
Scaffold1135	Alternative 5' splice site	783102	781722	-	Scaffold1135:776839-785991C	PB.1306.14,PB.1306.16
Scaffold1135	Exon skipping	781054	781014	-	Scaffold1135:776839-785991C	PB.1306.3,PB.1306.10/PB.1306.14/PB.1306.17/PB.1306.2/PB.1306.5/PB.1306.7/PB.1306.8
Scaffold1135	Intron retention	781396	780566	-	Scaffold1135:776839-785991C	PB.1306.11/PB.1306.16,PB.1306.10/PB.1306.14/PB.1306.17/PB.1306.2/PB.1306.5/PB.1306.7/PB.1306.8
Scaffold1135	Intron retention	781396	780566	-	Scaffold1135:776839-785991C	PB.1306.11/PB.1306.16,PB.1306.3
Scaffold1135	Intron retention	778665	778453	-	Scaffold1135:776839-785991C	PB.1306.10,PB.1306.11/PB.1306.14/PB.1306.17/PB.1306.2/PB.1306.3/PB.1306.5/PB.1306.7/PB.1306.8
Scaffold1135	Intron retention	779762	778788	-	Scaffold1135:776839-785991C	PB.1306.4,PB.1306.10
Scaffold1135	Intron retention	779762	778453	-	Scaffold1135:776839-785991C	PB.1306.4,PB.1306.11/PB.1306.14/PB.1306.17/PB.1306.2/PB.1306.3/PB.1306.5/PB.1306.7/PB.1306.8
Scaffold1135	Alternative 5' splice site	778345	778288	-	Scaffold1135:776839-785991C	PB.1306.11/PB.1306.14/PB.1306.17/PB.1306.2/PB.1306.3/PB.1306.5/PB.1306.7/PB.1306.8,PB.1306.16
Scaffold1135	Intron retention	778345	778216	-	Scaffold1135:776839-785991C	PB.1306.6,PB.1306.10
Scaffold1135	Intron retention	778665	778216	-	Scaffold1135:776839-785991C	PB.1306.6,PB.1306.11/PB.1306.14/PB.1306.17/PB.1306.2/PB.1306.3/PB.1306.5/PB.1306.7/PB.1306.8
Scaffold1135	Intron retention	778665	778216	-	Scaffold1135:776839-785991C	PB.1306.6,PB.1306.16
Scaffold1135	Exon skipping	1461126	1460965	-	Scaffold1135:1451882-1464256C	PB.1317.1,PB.1317.2
Scaffold11394	Intron retention	2891	1974	-	Scaffold11394:1126-3247C	PB.1330.2,PB.1330.1
Scaffold114	Intron retention	395649	395736	+	Scaffold114:389257-400386W	PB.1338.2,PB.1338.1/PB.1338.4/PB.1338.5
Scaffold114	Alternative 5' splice site	396339	396367	+	Scaffold114:389257-400386W	PB.1338.1/PB.1338.2/PB.1338.4,PB.1338.5
Scaffold114	Intron retention	399890	400131	+	Scaffold114:389257-400386W	PB.1338.1,PB.1338.4
Scaffold114	Alternative 5' splice site	890150	890208	+	Scaffold114:886194-895035W	PB.1341.2,PB.1341.1
Scaffold114	Alternative 3' splice site	921193	921205	+	Scaffold114:920925-923288W	PB.1342.1/PB.1342.3,PB.1342.2
Scaffold114	Alternative 3' splice site	921304	921305	+	Scaffold114:920925-923288W	PB.1342.1,PB.1342.2
Scaffold114	Alternative 5' splice site	921397	921436	+	Scaffold114:920925-923288W	PB.1342.1,PB.1342.3
Scaffold114	Mutually exclusive exon	921304	921397	+	Scaffold114:920925-923288W	PB.1342.3,PB.1342.2
Scaffold114	Intron retention	1131882	1132011	+	Scaffold114:1119885-1137713W	PB.1344.2,PB.1344.1/PB.1344.4/PB.1344.6/PB.1344.7
Scaffold114	Intron retention	1131882	1132252	+	Scaffold114:1119885-1137713W	PB.1344.3,PB.1344.1/PB.1344.6/PB.1344.7
Scaffold114	Alternative 5' splice site	1132372	1132960	+	Scaffold114:1119885-1137713W	PB.1344.1/PB.1344.6/PB.1344.7,PB.1344.4
Scaffold114	Intron retention	1132372	1133087	+	Scaffold114:1119885-1137713W	PB.1344.2,PB.1344.1/PB.1344.6
Scaffold114	Intron retention	1132960	1133087	+	Scaffold114:1119885-1137713W	PB.1344.2,PB.1344.4
Scaffold114	Alternative 5' splice site	1133138	1133178	+	Scaffold114:1119885-1137713W	PB.1344.7,PB.1344.1/PB.1344.3/PB.1344.4/PB.1344.6
Scaffold114	Intron retention	1134685	1134783	+	Scaffold114:1119885-1137713W	PB.1344.6/PB.1344.9,PB.1344.1/PB.1344.2/PB.1344.3/PB.1344.4/PB.1344.7
Scaffold114	Alternative 5' splice site	1395343	1395827	+	Scaffold114:1394891-1402646W	PB.1347.1/PB.1347.2/PB.1347.3/PB.1347.5,PB.1347.4
Scaffold114	Alternative 5' splice site	1396915	1396949	+	Scaffold114:1394891-1402646W	PB.1347.5,PB.1347.1/PB.1347.2/PB.1347.3
Scaffold114	Intron retention	1398013	1398527	+	Scaffold114:1394891-1402646W	PB.1347.2,PB.1347.3
Scaffold114	Intron retention	1398600	1399307	+	Scaffold114:1394891-1402646W	PB.1347.5,PB.1347.3
Scaffold114	Intron retention	1398627	1398680	+	Scaffold114:1394891-1402646W	PB.1347.5,PB.1347.4
Scaffold114	Intron retention	1398600	1399307	+	Scaffold114:1394891-1402646W	PB.1347.1,PB.1347.2
Scaffold114	Intron retention	1398013	1399307	+	Scaffold114:1394891-1402646W	PB.1347.1,PB.1347.3
Scaffold114	Intron retention	1398013	1398680	+	Scaffold114:1394891-1402646W	PB.1347.1,PB.1347.4
Scaffold114	Intron retention	1398013	1398527	+	Scaffold114:1394891-1402646W	PB.1347.1,PB.1347.5
Scaffold114	Alternative 3' splice site	1401090	1401111	+	Scaffold114:1394891-1402646W	PB.1347.1/PB.1347.2/PB.1347.3/PB.1347.5,PB.1347.4
Scaffold114	Alternative 5' splice site	946782	946759	-	Scaffold114:939723-947281C	PB.1343.6,PB.1343.3
Scaffold114	Alternative 3' splice site	946616	946558	-	Scaffold114:939723-947281C	PB.1343.3,PB.1343.2
Scaffold114	Alternative 3' splice site	946616	946555	-	Scaffold114:939723-947281C	PB.1343.6,PB.1343.1
Scaffold114	Intron retention	946759	946558	-	Scaffold114:939723-947281C	PB.1343.4/PB.1343.5,PB.1343.2
Scaffold114	Intron retention	946759	946616	-	Scaffold114:939723-947281C	PB.1343.4/PB.1343.5,PB.1343.3
Scaffold114	Intron retention	946782	946555	-	Scaffold114:939723-947281C	PB.1343.4/PB.1343.5,PB.1343.1
Scaffold114	Intron retention	946782	946616	-	Scaffold114:939723-947281C	PB.1343.4/PB.1343.5,PB.1343.6
Scaffold114	Alternative 5' splice site	1141893	1141813	-	Scaffold114:1138610-1144342C	PB.1345.1,PB.1345.2
Scaffold114	Intron retention	1852706	1852610	-	Scaffold114:1847422-1859543C	PB.1353.1,PB.1353.2
Scaffold114	Intron retention	1851475	1851117	-	Scaffold114:1847422-1859543C	PB.1353.1,PB.1353.2
Scaffold114	Alternative 5' splice site	1934899	1934860	-	Scaffold114:1932499-1936423C	PB.1358.6,PB.1358.5
Scaffold114	Intron retention	1934653	1934427	-	Scaffold114:1932499-1936423C	PB.1358.2/PB.1358.4,PB.1358.5
Scaffold114	Intron retention	1934364	1934266	-	Scaffold114:1932499-1936423C	PB.1358.1,PB.1358.2/PB.1358.4
Scaffold114	Intron retention	1934653	1934266	-	Scaffold114:1932499-1936423C	PB.1358.1,PB.1358.5
Scaffold114	Exon skipping	2078090	2077610	-	Scaffold114:2071444-2080185C	PB.1362.2,PB.1362.1/PB.1362.3/PB.1362.4/PB.1362.5/PB.1362.6
Scaffold114	Intron retention	2075595	2075521	-	Scaffold114:2071444-2080185C	PB.1362.3/PB.1362.5,PB.1362.1/PB.1362.2/PB.1362.4
Scaffold114	Exon skipping	2092325	2092149	-	Scaffold114:2083058-2094313C	PB.1363.3/PB.1363.7,PB.1363.1/PB.1363.2/PB.1363.4/PB.1363.5/PB.1363.6
Scaffold114	Alternative 5' splice site	2083840	2083725	-	Scaffold114:2083058-2094313C	PB.1363.6,PB.1363.4/PB.1363.7
Scaffold114	Exon skipping	2083910	2083725	-	Scaffold114:2083058-2094313C	PB.1363.2/PB.1363.3/PB.1363.5,PB.1363.4/PB.1363.7
Scaffold114	Exon skipping	2083910	2083840	-	Scaffold114:2083058-2094313C	PB.1363.2/PB.1363.3/PB.1363.5,PB.1363.6
Scaffold1140	Intron retention	419000	418882	-	Scaffold1140:413630-419195C	PB.1367.2,PB.1367.3
Scaffold1140	Exon skipping	585931	585880	-	Scaffold1140:568176-586528C	PB.1371.1,PB.1371.3
Scaffold1140	Intron retention	577006	576991	-	Scaffold1140:568176-586528C	PB.1371.1/PB.1371.3,PB.1371.2
Scaffold1141	Alternative 3' splice site	27831	27761	-	Scaffold1141:26329-30845C	PB.1377.1,PB.1377.4
Scaffold1141	Exon skipping	26912	26673	-	Scaffold1141:26329-30845C	PB.1377.1,PB.1377.2/PB.1377.4
Scaffold1141	Exon skipping	227667	227294	-	Scaffold1141:201236-236568C	PB.1384.6/PB.1384.7,PB.1384.1/PB.1384.2/PB.1384.3/PB.1384.4/PB.1384.5
Scaffold1141	Alternative 3' splice site	224620	224576	-	Scaffold1141:201236-236568C	PB.1384.4,PB.1384.1/PB.1384.2/PB.1384.3/PB.1384.5/PB.1384.6/PB.1384.7
Scaffold1141	Intron retention	211754	209091	-	Scaffold1141:201236-236568C	PB.1384.4,PB.1384.1/PB.1384.2/PB.1384.3/PB.1384.5/PB.1384.6/PB.1384.7
Scaffold1141	Alternative 5' splice site	203882	203869	-	Scaffold1141:201236-236568C	PB.1384.5,PB.1384.1/PB.1384.2/PB.1384.3/PB.1384.4/PB.1384.6/PB.1384.7
Scaffold1141	Intron retention	204234	203782	-	Scaffold1141:201236-236568C	PB.1384.8,PB.1384.1/PB.1384.2/PB.1384.3/PB.1384.4/PB.1384.6/PB.1384.7
Scaffold1141	Intron retention	204234	203782	-	Scaffold1141:201236-236568C	PB.1384.8,PB.1384.5
Scaffold11421	Exon skipping	207569	207610	+	Scaffold11421:203687-209846W	PB.1388.4,PB.1388.2/PB.1388.5/PB.1388.6
Scaffold11421	Intron retention	207484	207701	+	Scaffold11421:203687-209846W	PB.1388.1,PB.1388.2/PB.1388.5/PB.1388.6
Scaffold11421	Intron retention	207484	207701	+	Scaffold11421:203687-209846W	PB.1388.1,PB.1388.4
Scaffold11421	Intron retention	207139	207880	+	Scaffold11421:203687-209846W	PB.1388.7,PB.1388.2/PB.1388.5/PB.1388.6
Scaffold11421	Mutually exclusive exon	207993	208077	+	Scaffold11421:203687-209846W	PB.1388.6,PB.1388.2/PB.1388.5
Scaffold11421	Intron retention	208077	208420	+	Scaffold11421:203687-209846W	PB.1388.7,PB.1388.2/PB.1388.5
Scaffold11421	Intron retention	207951	208420	+	Scaffold11421:203687-209846W	PB.1388.1,PB.1388.4
Scaffold11421	Intron retention	207911	208420	+	Scaffold11421:203687-209846W	PB.1388.1,PB.1388.6
Scaffold11421	Intron retention	207911	208420	+	Scaffold11421:203687-209846W	PB.1388.1,PB.1388.2/PB.1388.5
Scaffold11421	Intron retention	357448	357358	-	Scaffold11421:352439-375338C	PB.1392.4,PB.1392.1/PB.1392.6/PB.1392.7
Scaffold11421	Exon skipping	355287	354821	-	Scaffold11421:352439-375338C	PB.1392.1/PB.1392.2/PB.1392.4/PB.1392.7,PB.1392.6
Scaffold11425	Intron retention	43837	44495	+	Scaffold11425:29619-45907W	PB.1393.2,PB.1393.1
Scaffold11425	Intron retention	45336	45453	+	Scaffold11425:29619-45907W	PB.1393.2,PB.1393.1
Scaffold11425	Intron retention	148313	149810	+	Scaffold11425:147492-150859W	PB.1402.3,PB.1402.1/PB.1402.2
Scaffold11425	Intron retention	150371	150464	+	Scaffold11425:147492-150859W	PB.1402.3,PB.1402.2
Scaffold11425	Intron retention	162103	162200	+	Scaffold11425:155679-163711W	PB.1403.3,PB.1403.1/PB.1403.2/PB.1403.4
Scaffold11425	Exon skipping	166414	166444	+	Scaffold11425:166175-168273W	PB.1404.1/PB.1404.2,PB.1404.9
Scaffold11425	Intron retention	166444	166532	+	Scaffold11425:166175-168273W	PB.1404.5,PB.1404.9
Scaffold11425	Alternative 3' splice site	166532	166538	+	Scaffold11425:166175-168273W	PB.1404.2,PB.1404.4
Scaffold11425	Alternative 3' splice site	166414	166538	+	Scaffold11425:166175-168273W	PB.1404.5,PB.1404.4
Scaffold11425	Alternative 3' splice site	166414	166532	+	Scaffold11425:166175-168273W	PB.1404.5,PB.1404.2
Scaffold11425	Intron retention	166326	166459	+	Scaffold11425:166175-168273W	PB.1404.7,PB.1404.6
Scaffold11425	Intron retention	166307	166446	+	Scaffold11425:166175-168273W	PB.1404.7,PB.1404.8
Scaffold11425	Intron retention	53449	53372	-	Scaffold11425:45940-54688C	PB.1395.1/PB.1395.2,PB.1395.3
Scaffold11425	Alternative 3' splice site	190308	190277	-	Scaffold11425:189253-193216C	PB.1406.1,PB.1406.2
Scaffold115	Intron retention	1351501	1351584	+	Scaffold115:1351320-1409914W	PB.1421.3,PB.1421.1/PB.1421.2/PB.1421.4/PB.1421.5/PB.1421.6
Scaffold115	Alternative 3' splice site	1351802	1351807	+	Scaffold115:1351320-1409914W	PB.1421.1/PB.1421.12/PB.1421.2/PB.1421.3/PB.1421.4/PB.1421.5/PB.1421.6/PB.1421.7/PB.1421.8/PB.1421.9,PB.1421.14
Scaffold115	Intron retention	1351675	1351802	+	Scaffold115:1351320-1409914W	PB.1421.10,PB.1421.1/PB.1421.2/PB.1421.4/PB.1421.5/PB.1421.6/PB.1421.7/PB.1421.8/PB.1421.9
Scaffold115	Intron retention	1353302	1353433	+	Scaffold115:1351320-1409914W	PB.1421.10/PB.1421.12/PB.1421.2/PB.1421.5/PB.1421.6/PB.1421.8,PB.1421.1/PB.1421.13/PB.1421.14/PB.1421.3/PB.1421.7/PB.1421.9
Scaffold115	Intron retention	1353097	1353433	+	Scaffold115:1351320-1409914W	PB.1421.4,PB.1421.1/PB.1421.14/PB.1421.3/PB.1421.7/PB.1421.9
Scaffold115	Intron retention	1353097	1353211	+	Scaffold115:1351320-1409914W	PB.1421.4,PB.1421.10/PB.1421.12/PB.1421.2/PB.1421.5/PB.1421.6/PB.1421.8
Scaffold115	Intron retention	1353918	1354107	+	Scaffold115:1351320-1409914W	PB.1421.5,PB.1421.2/PB.1421.8
Scaffold115	Intron retention	1355063	1355161	+	Scaffold115:1351320-1409914W	PB.1421.12,PB.1421.4
Scaffold115	Intron retention	1407380	1407487	+	Scaffold115:1351320-1409914W	PB.1421.18,PB.1421.17
Scaffold115	Exon skipping	1354107	1408234	+	Scaffold115:1351320-1409914W	PB.1421.7,PB.1421.8
Scaffold115	Mutually exclusive exon	1353804	1407972	+	Scaffold115:1351320-1409914W	PB.1421.7,PB.1421.14
Scaffold115	Alternative 5' splice site	892195	892160	-	Scaffold115:880192-911515C	PB.1418.2/PB.1418.3/PB.1418.4/PB.1418.5/PB.1418.6,PB.1418.1
Scaffold115	Exon skipping	889042	888674	-	Scaffold115:880192-911515C	PB.1418.6,PB.1418.1/PB.1418.2/PB.1418.3/PB.1418.4/PB.1418.5
Scaffold115	Intron retention	887001	886847	-	Scaffold115:880192-911515C	PB.1418.1/PB.1418.2/PB.1418.3/PB.1418.5/PB.1418.6,PB.1418.4
Scaffold115	Alternative 5' splice site	944603	944602	-	Scaffold115:934145-974878C	PB.1419.4,PB.1419.3
Scaffold1150	Alternative 5' splice site	724528	724547	+	Scaffold1150:722822-730813W	PB.1426.2,PB.1426.1
Scaffold1151	Intron retention	371334	372733	+	Scaffold1151:369207-376938W	PB.1432.4/PB.1432.7,PB.1432.1/PB.1432.2
Scaffold1151	Intron retention	371336	371526	+	Scaffold1151:369207-376938W	PB.1432.4/PB.1432.7,PB.1432.5/PB.1432.6
Scaffold1151	Intron retention	376737	376755	+	Scaffold1151:369207-376938W	PB.1432.2/PB.1432.4/PB.1432.6,PB.1432.7
Scaffold1151	Exon skipping	459540	459784	+	Scaffold1151:456704-474228W	PB.1436.2,PB.1436.1
Scaffold1151	Alternative 3' splice site	462643	462660	+	Scaffold1151:456704-474228W	PB.1436.1,PB.1436.2
Scaffold1151	Alternative 3' splice site	468181	468194	+	Scaffold1151:456704-474228W	PB.1436.1,PB.1436.2
Scaffold1151	Alternative 3' splice site	468838	468892	+	Scaffold1151:456704-474228W	PB.1436.1,PB.1436.2
Scaffold1151	Exon skipping	469560	470656	+	Scaffold1151:456704-474228W	PB.1436.2,PB.1436.1
Scaffold1151	Alternative 3' splice site	664010	664070	+	Scaffold1151:663379-674978W	PB.1439.2/PB.1439.5/PB.1439.6,PB.1439.1/PB.1439.3/PB.1439.4
Scaffold1151	Exon skipping	664070	664736	+	Scaffold1151:663379-674978W	PB.1439.7,PB.1439.1/PB.1439.3/PB.1439.4
Scaffold1151	Exon skipping	664010	664736	+	Scaffold1151:663379-674978W	PB.1439.7,PB.1439.2/PB.1439.5/PB.1439.6
Scaffold1151	Alternative 5' splice site	665540	665605	+	Scaffold1151:663379-674978W	PB.1439.10/PB.1439.6/PB.1439.9,PB.1439.1/PB.1439.11/PB.1439.2/PB.1439.3/PB.1439.4/PB.1439.5/PB.1439.7/PB.1439.8
Scaffold1151	Alternative 5' splice site	669216	669260	+	Scaffold1151:663379-674978W	PB.1439.3,PB.1439.1/PB.1439.10/PB.1439.11/PB.1439.2/PB.1439.4/PB.1439.5/PB.1439.6/PB.1439.7/PB.1439.8/PB.1439.9
Scaffold1151	Alternative 3' splice site	670486	670501	+	Scaffold1151:663379-674978W	PB.1439.10/PB.1439.4,PB.1439.1/PB.1439.11/PB.1439.2/PB.1439.5/PB.1439.6/PB.1439.7/PB.1439.8/PB.1439.9
Scaffold1151	Exon skipping	755244	755603	+	Scaffold1151:754336-759518W	PB.1441.2,PB.1441.1
Scaffold1151	Alternative 5' splice site	788509	788529	+	Scaffold1151:763355-869236W	PB.1442.6,PB.1442.3/PB.1442.4/PB.1442.5
Scaffold1151	Exon skipping	767400	767446	+	Scaffold1151:763355-869236W	PB.1442.1,PB.1442.2
Scaffold1151	Intron retention	1746363	1746453	+	Scaffold1151:1741448-1750109W	PB.1454.2/PB.1454.3,PB.1454.1/PB.1454.4/PB.1454.5/PB.1454.6/PB.1454.7/PB.1454.8/PB.1454.9
Scaffold1151	Intron retention	1746770	1747736	+	Scaffold1151:1741448-1750109W	PB.1454.5,PB.1454.1/PB.1454.2/PB.1454.4/PB.1454.9
Scaffold1151	Intron retention	1746770	1749601	+	Scaffold1151:1741448-1750109W	PB.1454.8,PB.1454.2
Scaffold1151	Intron retention	283239	283027	-	Scaffold1151:273568-283369C	PB.1429.2,PB.1429.10/PB.1429.15/PB.1429.5/PB.1429.7
Scaffold1151	Intron retention	281361	281269	-	Scaffold1151:273568-283369C	PB.1429.11,PB.1429.1/PB.1429.10/PB.1429.12/PB.1429.14/PB.1429.2/PB.1429.5/PB.1429.7/PB.1429.9
Scaffold1151	Intron retention	281183	280146	-	Scaffold1151:273568-283369C	PB.1429.13,PB.1429.1/PB.1429.10/PB.1429.12/PB.1429.14/PB.1429.2/PB.1429.5/PB.1429.7/PB.1429.9
Scaffold1151	Intron retention	281207	280120	-	Scaffold1151:273568-283369C	PB.1429.13,PB.1429.6
Scaffold1151	Alternative 5' splice site	277649	277233	-	Scaffold1151:273568-283369C	PB.1429.1/PB.1429.11/PB.1429.13/PB.1429.6,PB.1429.12
Scaffold1151	Alternative 5' splice site	277649	277159	-	Scaffold1151:273568-283369C	PB.1429.1/PB.1429.11/PB.1429.13/PB.1429.6,PB.1429.14
Scaffold1151	Alternative 5' splice site	277649	277138	-	Scaffold1151:273568-283369C	PB.1429.1/PB.1429.11/PB.1429.13/PB.1429.6,PB.1429.5
Scaffold1151	Alternative 5' splice site	277233	277159	-	Scaffold1151:273568-283369C	PB.1429.12,PB.1429.14
Scaffold1151	Alternative 5' splice site	277233	277138	-	Scaffold1151:273568-283369C	PB.1429.12,PB.1429.5
Scaffold1151	Alternative 5' splice site	277159	277138	-	Scaffold1151:273568-283369C	PB.1429.14,PB.1429.5
Scaffold1151	Intron retention	277649	276986	-	Scaffold1151:273568-283369C	PB.1429.9,PB.1429.1/PB.1429.11/PB.1429.13/PB.1429.6
Scaffold1151	Intron retention	277233	276986	-	Scaffold1151:273568-283369C	PB.1429.9,PB.1429.12
Scaffold1151	Intron retention	277159	276986	-	Scaffold1151:273568-283369C	PB.1429.9,PB.1429.14
Scaffold1151	Intron retention	277138	276986	-	Scaffold1151:273568-283369C	PB.1429.9,PB.1429.5
Scaffold1151	Intron retention	277140	276980	-	Scaffold1151:273568-283369C	PB.1429.9,PB.1429.10
Scaffold1151	Intron retention	277161	276971	-	Scaffold1151:273568-283369C	PB.1429.9,PB.1429.8
Scaffold1151	Intron retention	277649	276612	-	Scaffold1151:273568-283369C	PB.1429.2,PB.1429.1/PB.1429.11/PB.1429.13/PB.1429.6
Scaffold1151	Intron retention	277140	276612	-	Scaffold1151:273568-283369C	PB.1429.2,PB.1429.10
Scaffold1151	Intron retention	277233	276612	-	Scaffold1151:273568-283369C	PB.1429.2,PB.1429.12
Scaffold1151	Intron retention	277159	276612	-	Scaffold1151:273568-283369C	PB.1429.2,PB.1429.14
Scaffold1151	Intron retention	277138	276612	-	Scaffold1151:273568-283369C	PB.1429.2,PB.1429.5
Scaffold1151	Intron retention	277161	276612	-	Scaffold1151:273568-283369C	PB.1429.2,PB.1429.8
Scaffold1151	Intron retention	276891	276612	-	Scaffold1151:273568-283369C	PB.1429.2,PB.1429.9
Scaffold1151	Alternative 5' splice site	364955	364880	-	Scaffold1151:359122-365711C	PB.1431.2,PB.1431.1
Scaffold1151	Intron retention	364880	364244	-	Scaffold1151:359122-365711C	PB.1431.3/PB.1431.4/PB.1431.5,PB.1431.1
Scaffold1151	Intron retention	364955	364244	-	Scaffold1151:359122-365711C	PB.1431.3/PB.1431.4/PB.1431.5,PB.1431.2
Scaffold1151	Intron retention	363019	362038	-	Scaffold1151:359122-365711C	PB.1431.5,PB.1431.1/PB.1431.2/PB.1431.3/PB.1431.4
Scaffold1151	Alternative 3' splice site	361238	361116	-	Scaffold1151:359122-365711C	PB.1431.1/PB.1431.2/PB.1431.3/PB.1431.4,PB.1431.5
Scaffold1151	Intron retention	376755	376737	-	Scaffold1151:368983-376997C	PB.1433.3/PB.1433.8,PB.1433.7
Scaffold1151	Alternative 5' splice site	372733	371524	-	Scaffold1151:368983-376997C	PB.1433.5/PB.1433.7/PB.1433.8,PB.1433.1/PB.1433.4/PB.1433.6
Scaffold1151	Intron retention	371524	371334	-	Scaffold1151:368983-376997C	PB.1433.10/PB.1433.11/PB.1433.2/PB.1433.3/PB.1433.9,PB.1433.1/PB.1433.4/PB.1433.6
Scaffold1151	Intron retention	372733	371334	-	Scaffold1151:368983-376997C	PB.1433.10/PB.1433.11/PB.1433.2/PB.1433.3/PB.1433.9,PB.1433.5/PB.1433.7/PB.1433.8
Scaffold1151	Alternative 5' splice site	369735	369684	-	Scaffold1151:368983-376997C	PB.1433.1,PB.1433.2
Scaffold1151	Alternative 5' splice site	369750	369735	-	Scaffold1151:368983-376997C	PB.1433.4,PB.1433.1
Scaffold1151	Alternative 5' splice site	369750	369684	-	Scaffold1151:368983-376997C	PB.1433.4,PB.1433.2
Scaffold1151	Exon skipping	370586	369735	-	Scaffold1151:368983-376997C	PB.1433.3,PB.1433.1
Scaffold1151	Exon skipping	370586	369684	-	Scaffold1151:368983-376997C	PB.1433.3,PB.1433.2
Scaffold1151	Exon skipping	370586	369750	-	Scaffold1151:368983-376997C	PB.1433.3,PB.1433.4
Scaffold1151	Exon skipping	406430	406342	-	Scaffold1151:403241-409599C	PB.1435.3/PB.1435.5,PB.1435.6
Scaffold1151	Exon skipping	857751	857498	-	Scaffold1151:852395-858524C	PB.1443.21,PB.1443.10/PB.1443.11/PB.1443.12/PB.1443.15/PB.1443.17/PB.1443.18/PB.1443.20/PB.1443.22/PB.1443.24/PB.1443.25/PB.1443.26/PB.1443.4/PB.1443.6/PB.1443.8/PB.1443.9
Scaffold1151	Intron retention	856272	856196	-	Scaffold1151:852395-858524C	PB.1443.21/PB.1443.26,PB.1443.23
Scaffold1151	Exon skipping	856196	856159	-	Scaffold1151:852395-858524C	PB.1443.13/PB.1443.24,PB.1443.23
Scaffold1151	Alternative 5' splice site	856272	856159	-	Scaffold1151:852395-858524C	PB.1443.13/PB.1443.24,PB.1443.21/PB.1443.26
Scaffold1151	Intron retention	856137	855973	-	Scaffold1151:852395-858524C	PB.1443.10/PB.1443.20/PB.1443.22,PB.1443.18
Scaffold1151	Intron retention	856159	855972	-	Scaffold1151:852395-858524C	PB.1443.10/PB.1443.20/PB.1443.22,PB.1443.21/PB.1443.26
Scaffold1151	Intron retention	856272	855972	-	Scaffold1151:852395-858524C	PB.1443.10/PB.1443.20/PB.1443.22,PB.1443.24
Scaffold1151	Intron retention	856272	855972	-	Scaffold1151:852395-858524C	PB.1443.10/PB.1443.20/PB.1443.22,PB.1443.23
Scaffold1151	Alternative 5' splice site	855836	855797	-	Scaffold1151:852395-858524C	PB.1443.13,PB.1443.21/PB.1443.23/PB.1443.24/PB.1443.26
Scaffold1151	Exon skipping	855972	855797	-	Scaffold1151:852395-858524C	PB.1443.8,PB.1443.24
Scaffold1151	Exon skipping	855972	855836	-	Scaffold1151:852395-858524C	PB.1443.8,PB.1443.13
Scaffold1151	Exon skipping	856196	855797	-	Scaffold1151:852395-858524C	PB.1443.8,PB.1443.23
Scaffold1151	Alternative 5' splice site	856272	855797	-	Scaffold1151:852395-858524C	PB.1443.8,PB.1443.10/PB.1443.20/PB.1443.22
Scaffold1151	Intron retention	856159	855618	-	Scaffold1151:852395-858524C	PB.1443.12,PB.1443.23
Scaffold1151	Alternative 3' splice site	856196	855618	-	Scaffold1151:852395-858524C	PB.1443.12,PB.1443.8
Scaffold1151	Intron retention	855797	855618	-	Scaffold1151:852395-858524C	PB.1443.11/PB.1443.25/PB.1443.4,PB.1443.10/PB.1443.20/PB.1443.22
Scaffold1151	Intron retention	856137	855618	-	Scaffold1151:852395-858524C	PB.1443.11/PB.1443.25/PB.1443.4,PB.1443.18
Scaffold1151	Intron retention	856276	855627	-	Scaffold1151:852395-858524C	PB.1443.11/PB.1443.25/PB.1443.4,PB.1443.9
Scaffold1151	Intron retention	856159	855618	-	Scaffold1151:852395-858524C	PB.1443.11/PB.1443.25/PB.1443.4,PB.1443.21/PB.1443.26
Scaffold1151	Intron retention	856272	855618	-	Scaffold1151:852395-858524C	PB.1443.11/PB.1443.25/PB.1443.4,PB.1443.8
Scaffold1151	Intron retention	856272	855618	-	Scaffold1151:852395-858524C	PB.1443.11/PB.1443.25/PB.1443.4,PB.1443.13
Scaffold1151	Intron retention	856272	855618	-	Scaffold1151:852395-858524C	PB.1443.11/PB.1443.25/PB.1443.4,PB.1443.24
Scaffold1151	Intron retention	856272	856196	-	Scaffold1151:852395-858524C	PB.1443.11/PB.1443.25/PB.1443.4,PB.1443.12
Scaffold1151	Intron retention	856272	855618	-	Scaffold1151:852395-858524C	PB.1443.11/PB.1443.25/PB.1443.4,PB.1443.23
Scaffold1151	Intron retention	857070	855618	-	Scaffold1151:852395-858524C	PB.1443.15/PB.1443.17/PB.1443.6,PB.1443.10/PB.1443.20/PB.1443.22
Scaffold1151	Intron retention	857070	855618	-	Scaffold1151:852395-858524C	PB.1443.15/PB.1443.17/PB.1443.6,PB.1443.18
Scaffold1151	Intron retention	857070	856342	-	Scaffold1151:852395-858524C	PB.1443.15/PB.1443.17/PB.1443.6,PB.1443.11/PB.1443.25/PB.1443.4
Scaffold1151	Intron retention	857070	855627	-	Scaffold1151:852395-858524C	PB.1443.15/PB.1443.17/PB.1443.6,PB.1443.9
Scaffold1151	Intron retention	857070	855618	-	Scaffold1151:852395-858524C	PB.1443.15/PB.1443.17/PB.1443.6,PB.1443.21/PB.1443.26
Scaffold1151	Intron retention	857070	855618	-	Scaffold1151:852395-858524C	PB.1443.15/PB.1443.17/PB.1443.6,PB.1443.8
Scaffold1151	Intron retention	857070	855618	-	Scaffold1151:852395-858524C	PB.1443.15/PB.1443.17/PB.1443.6,PB.1443.13
Scaffold1151	Intron retention	857070	855618	-	Scaffold1151:852395-858524C	PB.1443.15/PB.1443.17/PB.1443.6,PB.1443.24
Scaffold1151	Intron retention	857070	856196	-	Scaffold1151:852395-858524C	PB.1443.15/PB.1443.17/PB.1443.6,PB.1443.12
Scaffold1151	Intron retention	857070	855618	-	Scaffold1151:852395-858524C	PB.1443.15/PB.1443.17/PB.1443.6,PB.1443.23
Scaffold1151	Alternative 3' splice site	855441	855438	-	Scaffold1151:852395-858524C	PB.1443.10/PB.1443.18/PB.1443.22/PB.1443.26/PB.1443.8,PB.1443.11/PB.1443.12/PB.1443.13/PB.1443.15/PB.1443.17/PB.1443.20/PB.1443.21/PB.1443.23/PB.1443.24/PB.1443.25/PB.1443.4/PB.1443.6/PB.1443.9
Scaffold1151	Alternative 3' splice site	853310	853160	-	Scaffold1151:852395-858524C	PB.1443.20/PB.1443.23/PB.1443.25,PB.1443.10/PB.1443.11/PB.1443.12/PB.1443.13/PB.1443.17/PB.1443.21/PB.1443.26/PB.1443.8/PB.1443.9
Scaffold1151	Intron retention	853427	853160	-	Scaffold1151:852395-858524C	PB.1443.18/PB.1443.24/PB.1443.4/PB.1443.6,PB.1443.10/PB.1443.11/PB.1443.12/PB.1443.13/PB.1443.17/PB.1443.21/PB.1443.26/PB.1443.8/PB.1443.9
Scaffold1151	Intron retention	853427	853310	-	Scaffold1151:852395-858524C	PB.1443.18/PB.1443.24/PB.1443.4/PB.1443.6,PB.1443.20/PB.1443.23/PB.1443.25
Scaffold1151	Intron retention	853983	853568	-	Scaffold1151:852395-858524C	PB.1443.15/PB.1443.22,PB.1443.18/PB.1443.24/PB.1443.4/PB.1443.6
Scaffold1151	Intron retention	853983	853160	-	Scaffold1151:852395-858524C	PB.1443.15/PB.1443.22,PB.1443.10/PB.1443.11/PB.1443.12/PB.1443.13/PB.1443.17/PB.1443.21/PB.1443.26/PB.1443.8/PB.1443.9
Scaffold1151	Intron retention	853983	853310	-	Scaffold1151:852395-858524C	PB.1443.15/PB.1443.22,PB.1443.20/PB.1443.23/PB.1443.25
Scaffold11516	Exon skipping	68119	68069	-	Scaffold11516:854-69478C	PB.1458.22/PB.1458.25/PB.1458.29,PB.1458.28
Scaffold11516	Exon skipping	68119	68069	-	Scaffold11516:854-69478C	PB.1458.14/PB.1458.24/PB.1458.26/PB.1458.31,PB.1458.30
Scaffold11516	Intron retention	68069	65802	-	Scaffold11516:854-69478C	PB.1458.27,PB.1458.28/PB.1458.30
Scaffold11516	Alternative 3' splice site	68119	65802	-	Scaffold11516:854-69478C	PB.1458.27,PB.1458.22/PB.1458.25
Scaffold11516	Intron retention	65692	63589	-	Scaffold11516:854-69478C	PB.1458.29,PB.1458.14/PB.1458.22/PB.1458.24/PB.1458.25/PB.1458.28/PB.1458.30
Scaffold11516	Intron retention	63506	62488	-	Scaffold11516:854-69478C	PB.1458.26,PB.1458.24/PB.1458.25
Scaffold11516	Alternative 5' splice site	61293	61239	-	Scaffold11516:854-69478C	PB.1458.23,PB.1458.22
Scaffold11516	Exon skipping	33304	33221	-	Scaffold11516:854-69478C	PB.1458.15,PB.1458.13/PB.1458.16
Scaffold11516	Alternative 3' splice site	16217	16211	-	Scaffold11516:854-69478C	PB.1458.1/PB.1458.10/PB.1458.3/PB.1458.4/PB.1458.5/PB.1458.6/PB.1458.9,PB.1458.2/PB.1458.8
Scaffold11516	Alternative 3' splice site	5034	4727	-	Scaffold11516:854-69478C	PB.1458.5,PB.1458.1/PB.1458.10/PB.1458.2/PB.1458.3/PB.1458.4/PB.1458.6/PB.1458.8/PB.1458.9
Scaffold11516	Exon skipping	2118	2038	-	Scaffold11516:854-69478C	PB.1458.3/PB.1458.5,PB.1458.2/PB.1458.4
Scaffold11516	Alternative 3' splice site	89428	89425	-	Scaffold11516:82435-94006C	PB.1459.3,PB.1459.1/PB.1459.4
Scaffold11517	Exon skipping	81432	82226	+	Scaffold11517:80109-96604W	PB.1460.1/PB.1460.2,PB.1460.4
Scaffold11517	Alternative 3' splice site	89400	89513	+	Scaffold11517:80109-96604W	PB.1460.1/PB.1460.3/PB.1460.5,PB.1460.2/PB.1460.6
Scaffold11517	Intron retention	91662	93024	+	Scaffold11517:80109-96604W	PB.1460.7,PB.1460.1
Scaffold11517	Exon skipping	92046	93771	+	Scaffold11517:80109-96604W	PB.1460.5/PB.1460.6,PB.1460.1/PB.1460.4
Scaffold11517	Alternative 5' splice site	91662	93771	+	Scaffold11517:80109-96604W	PB.1460.5/PB.1460.6,PB.1460.7
Scaffold11517	Intron retention	93771	93853	+	Scaffold11517:80109-96604W	PB.1460.3,PB.1460.4
Scaffold11517	Alternative 3' splice site	93098	93853	+	Scaffold11517:80109-96604W	PB.1460.2,PB.1460.5
Scaffold11517	Alternative 3' splice site	94781	94784	+	Scaffold11517:80109-96604W	PB.1460.4/PB.1460.5,PB.1460.1/PB.1460.2/PB.1460.3/PB.1460.6/PB.1460.7
Scaffold11524	Exon skipping	381107	381038	-	Scaffold11524:347753-385747C	PB.1474.1/PB.1474.10/PB.1474.4/PB.1474.9,PB.1474.11/PB.1474.5/PB.1474.6
Scaffold11524	Alternative 3' splice site	379448	379438	-	Scaffold11524:347753-385747C	PB.1474.8,PB.1474.1/PB.1474.10/PB.1474.4/PB.1474.9
Scaffold11524	Intron retention	363745	363737	-	Scaffold11524:347753-385747C	PB.1474.1/PB.1474.10/PB.1474.4/PB.1474.5/PB.1474.6/PB.1474.8/PB.1474.9,PB.1474.11
Scaffold11524	Exon skipping	354379	354236	-	Scaffold11524:347753-385747C	PB.1474.1/PB.1474.10/PB.1474.11/PB.1474.5/PB.1474.6/PB.1474.8/PB.1474.9,PB.1474.4
Scaffold11524	Intron retention	351518	351424	-	Scaffold11524:347753-385747C	PB.1474.1/PB.1474.10/PB.1474.4/PB.1474.5/PB.1474.8,PB.1474.11/PB.1474.6/PB.1474.9
Scaffold11524	Exon skipping	351065	350957	-	Scaffold11524:347753-385747C	PB.1474.10,PB.1474.1/PB.1474.11/PB.1474.4/PB.1474.5/PB.1474.6/PB.1474.8/PB.1474.9
Scaffold1154	Intron retention	43501	43616	+	Scaffold1154:42242-46599W	PB.1477.1/PB.1477.4,PB.1477.3
Scaffold1154	Intron retention	421232	422632	+	Scaffold1154:418867-423299W	PB.1484.2/PB.1484.3,PB.1484.4/PB.1484.5
Scaffold1154	Exon skipping	509799	509839	+	Scaffold1154:473250-525844W	PB.1485.6,PB.1485.1/PB.1485.3/PB.1485.4/PB.1485.5
Scaffold1154	Intron retention	521574	524819	+	Scaffold1154:473250-525844W	PB.1485.5,PB.1485.6
Scaffold1154	Intron retention	1379778	1381514	+	Scaffold1154:1377050-1390244W	PB.1496.3,PB.1496.1/PB.1496.2
Scaffold1154	Alternative 3' splice site	2298714	2298719	+	Scaffold1154:2297713-2309220W	PB.1501.2,PB.1501.1
Scaffold1154	Alternative 3' splice site	2302951	2303003	+	Scaffold1154:2297713-2309220W	PB.1501.1/PB.1501.4/PB.1501.5/PB.1501.6,PB.1501.2
Scaffold1154	Exon skipping	2306576	2307079	+	Scaffold1154:2297713-2309220W	PB.1501.6,PB.1501.1/PB.1501.2/PB.1501.4
Scaffold1154	Exon skipping	2934861	2934921	+	Scaffold1154:2930847-2935832W	PB.1505.2,PB.1505.1
Scaffold1154	Exon skipping	3451771	3453017	+	Scaffold1154:3441049-3494248W	PB.1514.1/PB.1514.4,PB.1514.3
Scaffold1154	Intron retention	3487149	3488572	+	Scaffold1154:3441049-3494248W	PB.1514.4,PB.1514.1/PB.1514.3
Scaffold1154	Intron retention	3660609	3660689	+	Scaffold1154:3654633-3661248W	PB.1515.2,PB.1515.1
Scaffold1154	Intron retention	154603	154498	-	Scaffold1154:151638-166846C	PB.1481.4,PB.1481.1
Scaffold1154	Alternative 5' splice site	152604	152298	-	Scaffold1154:151638-166846C	PB.1481.2,PB.1481.1
Scaffold1154	Alternative 5' splice site	152522	152298	-	Scaffold1154:151638-166846C	PB.1481.3,PB.1481.1
Scaffold1154	Alternative 5' splice site	152604	152522	-	Scaffold1154:151638-166846C	PB.1481.2,PB.1481.3
Scaffold1154	Exon skipping	247909	247862	-	Scaffold1154:242561-248273C	PB.1482.3,PB.1482.1
Scaffold1154	Alternative 3' splice site	577994	577974	-	Scaffold1154:574620-583652C	PB.1487.1/PB.1487.3,PB.1487.2
Scaffold1154	Exon skipping	595626	595538	-	Scaffold1154:590006-609810C	PB.1489.1/PB.1489.4,PB.1489.3
Scaffold1154	Intron retention	663238	662020	-	Scaffold1154:661220-664406C	PB.1491.4,PB.1491.1/PB.1491.6
Scaffold1154	Intron retention	662843	662822	-	Scaffold1154:661220-664406C	PB.1491.4,PB.1491.5
Scaffold1154	Intron retention	3666160	3665137	-	Scaffold1154:3663482-3674732C	PB.1516.4,PB.1516.2/PB.1516.5
Scaffold1154	Intron retention	3664819	3663870	-	Scaffold1154:3663482-3674732C	PB.1516.3,PB.1516.2
Scaffold1155	Exon skipping	333850	334008	+	Scaffold1155:319948-341596W	PB.1525.5,PB.1525.3
Scaffold1155	Exon skipping	403461	403714	+	Scaffold1155:402796-407518W	PB.1527.1,PB.1527.2
Scaffold1155	Intron retention	403714	404249	+	Scaffold1155:402796-407518W	PB.1527.3/PB.1527.4,PB.1527.2
Scaffold1155	Alternative 3' splice site	403461	404249	+	Scaffold1155:402796-407518W	PB.1527.3,PB.1527.1
Scaffold1155	Intron retention	177935	177847	-	Scaffold1155:175881-178492C	PB.1524.1/PB.1524.2/PB.1524.3,PB.1524.4
Scaffold1155	Intron retention	176570	176453	-	Scaffold1155:175881-178492C	PB.1524.1,PB.1524.2
Scaffold1155	Intron retention	176465	176272	-	Scaffold1155:175881-178492C	PB.1524.1,PB.1524.3
Scaffold1155	Alternative 3' splice site	369322	369309	-	Scaffold1155:362486-369827C	PB.1526.2/PB.1526.5,PB.1526.3/PB.1526.7
Scaffold1155	Exon skipping	369322	369182	-	Scaffold1155:362486-369827C	PB.1526.1,PB.1526.2/PB.1526.5
Scaffold1155	Exon skipping	369309	369182	-	Scaffold1155:362486-369827C	PB.1526.1,PB.1526.3
Scaffold1155	Exon skipping	369309	369182	-	Scaffold1155:362486-369827C	PB.1526.4,PB.1526.7
Scaffold1155	Alternative 3' splice site	368765	368760	-	Scaffold1155:362486-369827C	PB.1526.2/PB.1526.5,PB.1526.7
Scaffold1155	Alternative 3' splice site	368765	368760	-	Scaffold1155:362486-369827C	PB.1526.1,PB.1526.4
Scaffold1155	Alternative 5' splice site	368263	368158	-	Scaffold1155:362486-369827C	PB.1526.1,PB.1526.2
Scaffold1155	Intron retention	367964	366679	-	Scaffold1155:362486-369827C	PB.1526.1,PB.1526.2
Scaffold1155	Alternative 3' splice site	368010	366677	-	Scaffold1155:362486-369827C	PB.1526.1,PB.1526.4
Scaffold1155	Intron retention	368484	366679	-	Scaffold1155:362486-369827C	PB.1526.3,PB.1526.2
Scaffold1155	Intron retention	368484	368010	-	Scaffold1155:362486-369827C	PB.1526.3,PB.1526.1
Scaffold1156	Exon skipping	1276059	1276120	+	Scaffold1156:1273665-1295308W	PB.1546.10,PB.1546.1/PB.1546.2/PB.1546.8/PB.1546.9
Scaffold1156	Intron retention	1275980	1276267	+	Scaffold1156:1273665-1295308W	PB.1546.3/PB.1546.4/PB.1546.5/PB.1546.7,PB.1546.1/PB.1546.2/PB.1546.8/PB.1546.9
Scaffold1156	Intron retention	1275980	1276267	+	Scaffold1156:1273665-1295308W	PB.1546.3/PB.1546.4/PB.1546.5/PB.1546.7,PB.1546.10
Scaffold1156	Alternative 3' splice site	1276563	1276628	+	Scaffold1156:1273665-1295308W	PB.1546.1/PB.1546.3/PB.1546.4/PB.1546.7/PB.1546.8,PB.1546.10/PB.1546.2/PB.1546.5
Scaffold1156	Alternative 3' splice site	1276498	1276563	+	Scaffold1156:1273665-1295308W	PB.1546.9,PB.1546.1/PB.1546.3/PB.1546.4/PB.1546.7/PB.1546.8
Scaffold1156	Alternative 3' splice site	1276498	1276628	+	Scaffold1156:1273665-1295308W	PB.1546.9,PB.1546.10/PB.1546.2/PB.1546.5
Scaffold1156	Intron retention	1276366	1276563	+	Scaffold1156:1273665-1295308W	PB.1546.6,PB.1546.3/PB.1546.4/PB.1546.7
Scaffold1156	Intron retention	1276366	1276628	+	Scaffold1156:1273665-1295308W	PB.1546.6,PB.1546.5
Scaffold1156	Intron retention	1275980	1276563	+	Scaffold1156:1273665-1295308W	PB.1546.6,PB.1546.1/PB.1546.8
Scaffold1156	Intron retention	1275980	1276628	+	Scaffold1156:1273665-1295308W	PB.1546.6,PB.1546.2
Scaffold1156	Intron retention	1275980	1276628	+	Scaffold1156:1273665-1295308W	PB.1546.6,PB.1546.10
Scaffold1156	Intron retention	1275980	1276498	+	Scaffold1156:1273665-1295308W	PB.1546.6,PB.1546.9
Scaffold1156	Alternative 3' splice site	1279903	1279942	+	Scaffold1156:1273665-1295308W	PB.1546.10/PB.1546.2/PB.1546.3/PB.1546.6,PB.1546.1
Scaffold1156	Exon skipping	1279903	1279990	+	Scaffold1156:1273665-1295308W	PB.1546.5/PB.1546.7/PB.1546.8/PB.1546.9,PB.1546.10/PB.1546.2/PB.1546.3/PB.1546.6
Scaffold1156	Exon skipping	1279942	1279990	+	Scaffold1156:1273665-1295308W	PB.1546.5/PB.1546.7/PB.1546.8/PB.1546.9,PB.1546.1
Scaffold1156	Intron retention	1288940	1289036	+	Scaffold1156:1273665-1295308W	PB.1546.2/PB.1546.8,PB.1546.1/PB.1546.10/PB.1546.3/PB.1546.4/PB.1546.5/PB.1546.6/PB.1546.7/PB.1546.9
Scaffold1156	Intron retention	371738	370149	-	Scaffold1156:367117-376377C	PB.1533.2,PB.1533.1
Scaffold1156	Exon skipping	947219	947133	-	Scaffold1156:946344-951773C	PB.1538.1,PB.1538.2
Scaffold11578	Alternative 3' splice site	104599	104633	+	Scaffold11578:100892-117991W	PB.1551.2,PB.1551.1
Scaffold11578	Intron retention	127276	128295	+	Scaffold11578:124991-155310W	PB.1552.4,PB.1552.1/PB.1552.2/PB.1552.3
Scaffold11578	Exon skipping	137162	137360	+	Scaffold11578:124991-155310W	PB.1552.1/PB.1552.2,PB.1552.3/PB.1552.4/PB.1552.5
Scaffold11578	Alternative 3' splice site	151523	151564	+	Scaffold11578:124991-155310W	PB.1552.3,PB.1552.1/PB.1552.5
Scaffold11578	Intron retention	151860	151966	+	Scaffold11578:124991-155310W	PB.1552.4,PB.1552.1/PB.1552.5
Scaffold11578	Intron retention	153653	153895	+	Scaffold11578:124991-155310W	PB.1552.1/PB.1552.3/PB.1552.4,PB.1552.5
Scaffold11594	Alternative 3' splice site	89145	89229	+	Scaffold11594:84663-96146W	PB.1557.2/PB.1557.3/PB.1557.4/PB.1557.5,PB.1557.6
Scaffold11594	Exon skipping	94550	94632	+	Scaffold11594:84663-96146W	PB.1557.2/PB.1557.3/PB.1557.6,PB.1557.4
Scaffold11594	Exon skipping	94759	94802	+	Scaffold11594:84663-96146W	PB.1557.5,PB.1557.2/PB.1557.6
Scaffold11594	Exon skipping	94550	94802	+	Scaffold11594:84663-96146W	PB.1557.5,PB.1557.4
Scaffold11594	Intron retention	94802	95105	+	Scaffold11594:84663-96146W	PB.1557.3,PB.1557.6
Scaffold11594	Exon skipping	292016	292438	+	Scaffold11594:288169-295079W	PB.1559.6/PB.1559.7,PB.1559.1/PB.1559.2/PB.1559.4/PB.1559.8
Scaffold11594	Alternative 3' splice site	293857	293899	+	Scaffold11594:288169-295079W	PB.1559.7,PB.1559.2
Scaffold11594	Exon skipping	293899	294044	+	Scaffold11594:288169-295079W	PB.1559.1/PB.1559.6/PB.1559.8/PB.1559.9,PB.1559.2
Scaffold11594	Exon skipping	293857	294044	+	Scaffold11594:288169-295079W	PB.1559.1/PB.1559.6/PB.1559.8/PB.1559.9,PB.1559.7
Scaffold11594	Exon skipping	380799	380857	+	Scaffold11594:379764-385928W	PB.1562.1/PB.1562.3,PB.1562.2
Scaffold11594	Exon skipping	384390	384475	+	Scaffold11594:379764-385928W	PB.1562.2/PB.1562.3,PB.1562.1
Scaffold11594	Exon skipping	319147	319081	-	Scaffold11594:312381-319521C	PB.1561.1,PB.1561.2
Scaffold1164	Alternative 5' splice site	146505	146575	+	Scaffold1164:144660-149612W	PB.1574.2,PB.1574.1
Scaffold1164	Alternative 3' splice site	371089	371198	+	Scaffold1164:367735-378269W	PB.1578.1/PB.1578.3,PB.1578.4/PB.1578.5
Scaffold1164	Intron retention	371977	374061	+	Scaffold1164:367735-378269W	PB.1578.8,PB.1578.1/PB.1578.2/PB.1578.3/PB.1578.4/PB.1578.5/PB.1578.6
Scaffold1164	Intron retention	417619	417695	+	Scaffold1164:411957-418948W	PB.1579.2,PB.1579.1
Scaffold1164	Exon skipping	417695	417754	+	Scaffold1164:411957-418948W	PB.1579.3,PB.1579.1
Scaffold1164	Alternative 5' splice site	417619	417754	+	Scaffold1164:411957-418948W	PB.1579.3,PB.1579.2
Scaffold1164	Intron retention	1892648	1892728	+	Scaffold1164:1889983-1893288W	PB.1584.2,PB.1584.1
Scaffold1164	Intron retention	1688010	1687133	-	Scaffold1164:1652904-1691724C	PB.1582.6/PB.1582.8,PB.1582.10
Scaffold1164	Intron retention	1687960	1687133	-	Scaffold1164:1652904-1691724C	PB.1582.6/PB.1582.8,PB.1582.7
Scaffold1164	Alternative 3' splice site	1896176	1896117	-	Scaffold1164:1894381-1900205C	PB.1585.1/PB.1585.3/PB.1585.6,PB.1585.5
Scaffold1164	Intron retention	1896323	1896176	-	Scaffold1164:1894381-1900205C	PB.1585.2/PB.1585.4,PB.1585.1/PB.1585.3
Scaffold1164	Intron retention	1896323	1896117	-	Scaffold1164:1894381-1900205C	PB.1585.2/PB.1585.4,PB.1585.5
Scaffold11662	Alternative 5' splice site	424699	424703	+	Scaffold11662:204880-565467W	PB.1592.9,PB.1592.10
Scaffold11662	Intron retention	424898	426741	+	Scaffold11662:204880-565467W	PB.1592.10,PB.1592.11
Scaffold11662	Intron retention	425702	426741	+	Scaffold11662:204880-565467W	PB.1592.10,PB.1592.9
Scaffold1167	Intron retention	758567	759380	+	Scaffold1167:757118-760518W	PB.1598.1,PB.1598.2/PB.1598.3
Scaffold1167	Intron retention	759860	759939	+	Scaffold1167:757118-760518W	PB.1598.4,PB.1598.2/PB.1598.3
Scaffold1167	Intron retention	931371	932124	+	Scaffold1167:930297-945803W	PB.1600.6,PB.1600.1/PB.1600.2/PB.1600.3/PB.1600.4/PB.1600.5/PB.1600.7
Scaffold1167	Intron retention	933122	933233	+	Scaffold1167:930297-945803W	PB.1600.4,PB.1600.1/PB.1600.2/PB.1600.3/PB.1600.5/PB.1600.6/PB.1600.7
[truncated: 27,342 more rows]

## Sheet: S4
Table S4. The transcripts involved in flavonoid biosynthesis.
[truncated: 513 more rows]

## Sheet: S5
Table S5. The AS events of the transcripts involved in flavonoid, theanine and caffeine biosynthesis.
[truncated: 67 more rows]

[truncated: 5 more sheets: S6, S7, S8, S9, S10]
